# Supplementary material for: Moving to productivity: The benefits of healthy buildings
Source: PLoS One. 2020 Aug 6;15(8):e0236029. doi: 10.1371/journal.pone.0236029 (PMC7410200; doi:10.1371/journal.pone.0236029)
Supplement: S1 File — (ZIP) [file pone.0236029.s002.zip]

Archive with 188 entries (187 files):
- 03_graphs/
- __MACOSX/._03_graphs
- 03_graphs/dynamic_Q47_7.png
- __MACOSX/03_graphs/._dynamic_Q47_7.png
- 03_graphs/dynamic_layout_sc_4.png
- __MACOSX/03_graphs/._dynamic_layout_sc_4.png
- 03_graphs/dynamic_Q47_11.png
- __MACOSX/03_graphs/._dynamic_Q47_11.png
- 03_graphs/health_sbs_environmental.tex
- __MACOSX/03_graphs/._health_sbs_environmental.tex
- 03_graphs/ventilatoin.htm
- __MACOSX/03_graphs/._ventilatoin.htm
- 03_graphs/dynamic_Q47_10.png
- __MACOSX/03_graphs/._dynamic_Q47_10.png
- 03_graphs/meas_temp.png
- __MACOSX/03_graphs/._meas_temp.png
- 03_graphs/dynamic_Q47_7_dm.png
- __MACOSX/03_graphs/._dynamic_Q47_7_dm.png
- 03_graphs/dynamic_light_dm_1.png
- __MACOSX/03_graphs/._dynamic_light_dm_1.png
- 03_graphs/dynamic_Q47_6.png
- __MACOSX/03_graphs/._dynamic_Q47_6.png
- 03_graphs/dynamic_Q47_4.png
- __MACOSX/03_graphs/._dynamic_Q47_4.png
- 03_graphs/dynamic_light_dm_3.png
- __MACOSX/03_graphs/._dynamic_light_dm_3.png
- 03_graphs/dynamic_Q47_12.png
- __MACOSX/03_graphs/._dynamic_Q47_12.png
- 03_graphs/dynamic_light_dm_2.png
- __MACOSX/03_graphs/._dynamic_light_dm_2.png
- 03_graphs/dynamic_Q47_5.png
- __MACOSX/03_graphs/._dynamic_Q47_5.png
- 03_graphs/dynamic_temp_dm_1.png
- __MACOSX/03_graphs/._dynamic_temp_dm_1.png
- 03_graphs/dynamic_Q47_1.png
- __MACOSX/03_graphs/._dynamic_Q47_1.png
- 03_graphs/dynamic_layout_sc_2.png
- __MACOSX/03_graphs/._dynamic_layout_sc_2.png
- 03_graphs/.DS_Store
- __MACOSX/03_graphs/._.DS_Store
- 03_graphs/dynamic_noise_sc_2.png
- __MACOSX/03_graphs/._dynamic_noise_sc_2.png
- 03_graphs/sbs_effect_sc_2.png
- __MACOSX/03_graphs/._sbs_effect_sc_2.png
- 03_graphs/dynamic_noise_sc_3.png
- __MACOSX/03_graphs/._dynamic_noise_sc_3.png
- 03_graphs/mediation_estimates.pdf
- __MACOSX/03_graphs/._mediation_estimates.pdf
- 03_graphs/dynamic_layout_sc_3.png
- __MACOSX/03_graphs/._dynamic_layout_sc_3.png
- 03_graphs/air_quality_questions.png
- __MACOSX/03_graphs/._air_quality_questions.png
- 03_graphs/dynamic_temp_dm_2.png
- __MACOSX/03_graphs/._dynamic_temp_dm_2.png
- 03_graphs/dynamic_Q47_2.png
- __MACOSX/03_graphs/._dynamic_Q47_2.png
- 03_graphs/dynamic_layout_sc_1.png
- __MACOSX/03_graphs/._dynamic_layout_sc_1.png
- 03_graphs/dynamic_noise_sc_1.png
- __MACOSX/03_graphs/._dynamic_noise_sc_1.png
- 03_graphs/sbs_effect_sc_1.png
- __MACOSX/03_graphs/._sbs_effect_sc_1.png
- 03_graphs/dynamic_Q49_2_dm.png
- __MACOSX/03_graphs/._dynamic_Q49_2_dm.png
- 03_graphs/dynamic_Q47_9_dm.png
- __MACOSX/03_graphs/._dynamic_Q47_9_dm.png
- 03_graphs/dynamic_sbs.png
- __MACOSX/03_graphs/._dynamic_sbs.png
- 03_graphs/radar_treat.png
- __MACOSX/03_graphs/._radar_treat.png
- 03_graphs/legend.png
- __MACOSX/03_graphs/._legend.png
- 03_graphs/dynamic_Q47_3.png
- __MACOSX/03_graphs/._dynamic_Q47_3.png
- 03_graphs/dynamic_Q47_5_dm.png
- __MACOSX/03_graphs/._dynamic_Q47_5_dm.png
- 03_graphs/dynamic_Q47_10_dm.png
- __MACOSX/03_graphs/._dynamic_Q47_10_dm.png
- 03_graphs/dynamic_light_sc_1.png
- __MACOSX/03_graphs/._dynamic_light_sc_1.png
- 03_graphs/radar_treat.tiff
- __MACOSX/03_graphs/._radar_treat.tiff
- 03_graphs/dynamic_Q47_1_dm.png
- __MACOSX/03_graphs/._dynamic_Q47_1_dm.png
- 03_graphs/radar_control.png
- __MACOSX/03_graphs/._radar_control.png
- 03_graphs/dynamic_Q49_6_dm.png
- __MACOSX/03_graphs/._dynamic_Q49_6_dm.png
- 03_graphs/dynamic_light_sc_3.png
- __MACOSX/03_graphs/._dynamic_light_sc_3.png
- 03_graphs/dynamic_light_sc_2.png
- __MACOSX/03_graphs/._dynamic_light_sc_2.png
- 03_graphs/dynamic_noise_dm_2.png
- __MACOSX/03_graphs/._dynamic_noise_dm_2.png
- 03_graphs/dynamic_Q49_4_dm.png
- __MACOSX/03_graphs/._dynamic_Q49_4_dm.png
- 03_graphs/dynamic_Q47_3_dm.png
- __MACOSX/03_graphs/._dynamic_Q47_3_dm.png
- 03_graphs/dynamic_temp_sc_1.png
- __MACOSX/03_graphs/._dynamic_temp_sc_1.png
- 03_graphs/trends_satisfaction.log
- __MACOSX/03_graphs/._trends_satisfaction.log
- 03_graphs/sbs_effect_dm_2.png
- __MACOSX/03_graphs/._sbs_effect_dm_2.png
- 03_graphs/dynamic_noise_dm_3.png
- __MACOSX/03_graphs/._dynamic_noise_dm_3.png
- 03_graphs/dynamic_noise_dm_1.png
- __MACOSX/03_graphs/._dynamic_noise_dm_1.png
- 03_graphs/dynamic_Q47_12_dm.png
- __MACOSX/03_graphs/._dynamic_Q47_12_dm.png
- 03_graphs/radar_control.tiff
- __MACOSX/03_graphs/._radar_control.tiff
- 03_graphs/dynamic_temp_sc_2.png
- __MACOSX/03_graphs/._dynamic_temp_sc_2.png
- 03_graphs/mediation_graph_sl.png
- __MACOSX/03_graphs/._mediation_graph_sl.png
- 03_graphs/sbs_effect_dm_1.png
- __MACOSX/03_graphs/._sbs_effect_dm_1.png
- 03_graphs/dynamic_aq_sc_1.png
- __MACOSX/03_graphs/._dynamic_aq_sc_1.png
- 03_graphs/trends_all.tex
- __MACOSX/03_graphs/._trends_all.tex
- 03_graphs/dynamic_furniture_sc_1.png
- __MACOSX/03_graphs/._dynamic_furniture_sc_1.png
- 03_graphs/dynamic_Q47_6_dm.png
- __MACOSX/03_graphs/._dynamic_Q47_6_dm.png
- 03_graphs/dynamic_aq_sc_2.png
- __MACOSX/03_graphs/._dynamic_aq_sc_2.png
- 03_graphs/dynamic_Q49_1_dm.png
- __MACOSX/03_graphs/._dynamic_Q49_1_dm.png
- 03_graphs/dynamic_furniture_sc_2.png
- __MACOSX/03_graphs/._dynamic_furniture_sc_2.png
- 03_graphs/dynamic_furniture_sc_3.png
- __MACOSX/03_graphs/._dynamic_furniture_sc_3.png
- 03_graphs/diagram_ventilation_building.jpg
- __MACOSX/03_graphs/._diagram_ventilation_building.jpg
- 03_graphs/dynamic_Q47_8_dm.png
- __MACOSX/03_graphs/._dynamic_Q47_8_dm.png
- 03_graphs/dynamic_Q49_3_dm.png
- __MACOSX/03_graphs/._dynamic_Q49_3_dm.png
- 03_graphs/sbs_effect_sc_1tt.png
- __MACOSX/03_graphs/._sbs_effect_sc_1tt.png
- 03_graphs/dynamic_Q47_4_dm.png
- __MACOSX/03_graphs/._dynamic_Q47_4_dm.png
- 03_graphs/Downloads - Shortcut.lnk
- __MACOSX/03_graphs/._Downloads - Shortcut.lnk
- 03_graphs/mediation_graph_js.png
- __MACOSX/03_graphs/._mediation_graph_js.png
- 03_graphs/dynamic_furniture_sc_4.png
- __MACOSX/03_graphs/._dynamic_furniture_sc_4.png
- 03_graphs/dynamic_Q49_1.png
- __MACOSX/03_graphs/._dynamic_Q49_1.png
- 03_graphs/dynamic_aq_dm_1.png
- __MACOSX/03_graphs/._dynamic_aq_dm_1.png
- 03_graphs/timeline.tex
- __MACOSX/03_graphs/._timeline.tex
- 03_graphs/trends_satisfaction.tex
- __MACOSX/03_graphs/._trends_satisfaction.tex
- 03_graphs/dynamic_Q49_2.png
- __MACOSX/03_graphs/._dynamic_Q49_2.png
- 03_graphs/dynamic_aq_dm_2.png
- __MACOSX/03_graphs/._dynamic_aq_dm_2.png
- 03_graphs/dynamic_Q47_11_dm.png
- __MACOSX/03_graphs/._dynamic_Q47_11_dm.png
- 03_graphs/sbs_bar.png
- __MACOSX/03_graphs/._sbs_bar.png
- 03_graphs/dynamic_Q49_3.png
- __MACOSX/03_graphs/._dynamic_Q49_3.png
- 03_graphs/dynamic_Q47_8.png
- __MACOSX/03_graphs/._dynamic_Q47_8.png
- 03_graphs/dynamic_Q49_6.png
- __MACOSX/03_graphs/._dynamic_Q49_6.png
- 03_graphs/dynamic_no_days_sick.png
- __MACOSX/03_graphs/._dynamic_no_days_sick.png
- 03_graphs/dynamic_Q47_9.png
- __MACOSX/03_graphs/._dynamic_Q47_9.png
- 03_graphs/meas_rh.png
- __MACOSX/03_graphs/._meas_rh.png
- 03_graphs/dynamic_Q49_4.png
- __MACOSX/03_graphs/._dynamic_Q49_4.png
- 03_graphs/meas_co2.png
- __MACOSX/03_graphs/._meas_co2.png
- 03_graphs/dynamic_Q49_5_dm.png
- __MACOSX/03_graphs/._dynamic_Q49_5_dm.png
- 03_graphs/dynamic_Q49_5.png
- __MACOSX/03_graphs/._dynamic_Q49_5.png
- 03_graphs/dynamic_Q47_2_dm.png
- __MACOSX/03_graphs/._dynamic_Q47_2_dm.png
