# Supplementary material for: Moving to productivity: The benefits of healthy buildings
Source: PLoS One. 2020 Aug 6;15(8):e0236029. doi: 10.1371/journal.pone.0236029 (PMC7410200; doi:10.1371/journal.pone.0236029)
Supplement: S1 File — (ZIP) [file pone.0236029.s002.zip › 03_graphs/health_sbs_environmental.tex]

\begin{figure}[h!]
	\caption{Trends in Sick Building Syndrome}\label{fiq_trends_health}
	       \includegraphics[width=\textwidth]{../03_graphs/dynamic_aq_sc_1.png} 	\begin{tablenotes} \scriptsize
			\item \textit{Note:} The figure shows the estimated coefficient of the time dummies denoting the survey waves before ($=0$) and after the moving date.  The dots represent the point estimates and the bars the 95\% confidence intervals. The vertical, dashed gray line indicates the moving date. The set of control variables includes the average hours worked per week and the layout scales. 
		\end{tablenotes}
	\end{figure}
