# Supplementary material for: Moving to productivity: The benefits of healthy buildings
Source: PLoS One. 2020 Aug 6;15(8):e0236029. doi: 10.1371/journal.pone.0236029 (PMC7410200; doi:10.1371/journal.pone.0236029)
Supplement: S1 File — (ZIP) [file pone.0236029.s002.zip › 03_graphs/trends_satisfaction.log]

This is pdfTeX, Version 3.14159265-2.6-1.40.20 (MiKTeX 2.9.7000 64-bit) (preloaded format=pdflatex 2019.4.1)  23 APR 2019 10:43
entering extended mode
**./trends_satisfaction.tex
(trends_satisfaction.tex
LaTeX2e <2018-12-01>

! LaTeX Error: Environment figure undefined.

See the LaTeX manual or LaTeX Companion for explanation.
Type  H <return>  for immediate help.
 ...                                              
                                                  
l.1 \begin{figure}
                  [h!]
Your command was ignored.
Type  I <command> <return>  to replace it with another command,
or  <return>  to continue without it.


! LaTeX Error: Missing \begin{document}.

See the LaTeX manual or LaTeX Companion for explanation.
Type  H <return>  for immediate help.
 ...                                              
                                                  
l.1 \begin{figure}[
                   h!]
You're in trouble here.  Try typing  <return>  to proceed.
If that doesn't work, type  X <return>  to quit.

Missing character: There is no [ in font nullfont!
Missing character: There is no h in font nullfont!
Missing character: There is no ! in font nullfont!
Missing character: There is no ] in font nullfont!

! LaTeX Error: \caption outside float.

See the LaTeX manual or LaTeX Companion for explanation.
Type  H <return>  for immediate help.
 ...                                              
                                                  
l.2 	\caption
             {Trends in Environmental Perception}\label{fiq_trends}
You're in trouble here.  Try typing  <return>  to proceed.
If that doesn't work, type  X <return>  to quit.

Missing character: There is no T in font nullfont!
Missing character: There is no r in font nullfont!
Missing character: There is no e in font nullfont!
Missing character: There is no n in font nullfont!
Missing character: There is no d in font nullfont!
Missing character: There is no s in font nullfont!
Missing character: There is no i in font nullfont!
Missing character: There is no n in font nullfont!
Missing character: There is no E in font nullfont!
Missing character: There is no n in font nullfont!
Missing character: There is no v in font nullfont!
Missing character: There is no i in font nullfont!
Missing character: There is no r in font nullfont!
Missing character: There is no o in font nullfont!
Missing character: There is no n in font nullfont!
Missing character: There is no m in font nullfont!
Missing character: There is no e in font nullfont!
Missing character: There is no n in font nullfont!
Missing character: There is no t in font nullfont!
Missing character: There is no a in font nullfont!
Missing character: There is no l in font nullfont!
Missing character: There is no P in font nullfont!
Missing character: There is no e in font nullfont!
Missing character: There is no r in font nullfont!
Missing character: There is no c in font nullfont!
Missing character: There is no e in font nullfont!
Missing character: There is no p in font nullfont!
Missing character: There is no t in font nullfont!
Missing character: There is no i in font nullfont!
Missing character: There is no o in font nullfont!
Missing character: There is no n in font nullfont!

! LaTeX Error: Environment threeparttable undefined.

See the LaTeX manual or LaTeX Companion for explanation.
Type  H <return>  for immediate help.
 ...                                              
                                                  
l.16 		\end{threeparttable}}
                            
Your command was ignored.
Type  I <command> <return>  to replace it with another command,
or  <return>  to continue without it.


! LaTeX Error: Environment footnotesize undefined.

See the LaTeX manual or LaTeX Companion for explanation.
Type  H <return>  for immediate help.
 ...                                              
                                                  
l.16 		\end{threeparttable}}
                            
Your command was ignored.
Type  I <command> <return>  to replace it with another command,
or  <return>  to continue without it.

LaTeX Font Info:    External font `cmex10' loaded for size
(Font)              <7> on input line 16.
LaTeX Font Info:    External font `cmex10' loaded for size
(Font)              <5> on input line 16.
! Undefined control sequence.
<recently read> \includegraphics 
                                 
l.16 		\end{threeparttable}}
                            
The control sequence at the end of the top line
of your error message was never \def'ed. If you have
misspelled it (e.g., `\hobx'), type `I' and the correct
spelling (e.g., `I\hbox'). Otherwise just continue,
and I'll forget about whatever was undefined.

Missing character: There is no [ in font nullfont!
Missing character: There is no w in font nullfont!
Missing character: There is no i in font nullfont!
Missing character: There is no d in font nullfont!
Missing character: There is no t in font nullfont!
Missing character: There is no h in font nullfont!
Missing character: There is no = in font nullfont!
Missing character: There is no 0 in font nullfont!
Missing character: There is no . in font nullfont!
Missing character: There is no 5 in font nullfont!
! Missing number, treated as zero.
<to be read again> 
                   ]
l.16 		\end{threeparttable}}
                            
A number should have been here; I inserted `0'.
(If you can't figure out why I needed to see a number,
look up `weird error' in the index to The TeXbook.)

! Illegal unit of measure (pt inserted).
<to be read again> 
                   ]
l.16 		\end{threeparttable}}
                            
Dimensions can be in units of em, ex, in, pt, pc,
cm, mm, dd, cc, nd, nc, bp, or sp; but yours is a new one!
I'll assume that you meant to say pt, for printer's points.
To recover gracefully from this error, it's best to
delete the erroneous units; e.g., type `2' to delete
two letters. (See Chapter 27 of The TeXbook.)

Missing character: There is no ] in font nullfont!
Missing character: There is no . in font nullfont!
Missing character: There is no . in font nullfont!
Missing character: There is no / in font nullfont!
Missing character: There is no 0 in font nullfont!
Missing character: There is no 3 in font nullfont!
! Missing $ inserted.
<inserted text> 
                $
l.16 		\end{threeparttable}}
                            
I've inserted a begin-math/end-math symbol since I think
you left one out. Proceed, with fingers crossed.

! Double subscript.
<argument> ...twidth ]{../03_graphs/dynamic_Q47_1_
                                                  dm.png} & \includegraphics...
l.16 		\end{threeparttable}}
                            
I treat `x_1_2' essentially like `x_1{}_2'.

! Extra }, or forgotten $.
<argument> ...]{../03_graphs/dynamic_Q47_1_dm.png}
                                                   & \includegraphics [width...
l.16 		\end{threeparttable}}
                            
I've deleted a group-closing symbol because it seems to be
spurious, as in `$x}$'. But perhaps the } is legitimate and
you forgot something else, as in `\hbox{$x}'. In such cases
the way to recover is to insert both the forgotten and the
deleted material, e.g., by typing `I$}'.

! Missing } inserted.
<inserted text> 
                }
l.16 		\end{threeparttable}}
                            
I've put in what seems to be necessary to fix
the current column of the current alignment.
Try to go on, since this might almost work.

! Extra }, or forgotten $.
<inserted text> }
                 
l.16 		\end{threeparttable}}
                            
I've deleted a group-closing symbol because it seems to be
spurious, as in `$x}$'. But perhaps the } is legitimate and
you forgot something else, as in `\hbox{$x}'. In such cases
the way to recover is to insert both the forgotten and the
deleted material, e.g., by typing `I$}'.

! Missing } inserted.
<inserted text> 
                }
l.16 		\end{threeparttable}}
                            
I've put in what seems to be necessary to fix
the current column of the current alignment.
Try to go on, since this might almost work.

! Extra }, or forgotten $.
<inserted text> }
                 
l.16 		\end{threeparttable}}
                            
I've deleted a group-closing symbol because it seems to be
spurious, as in `$x}$'. But perhaps the } is legitimate and
you forgot something else, as in `\hbox{$x}'. In such cases
the way to recover is to insert both the forgotten and the
deleted material, e.g., by typing `I$}'.

! Missing } inserted.
<inserted text> 
                }
l.16 		\end{threeparttable}}
                            
I've put in what seems to be necessary to fix
the current column of the current alignment.
Try to go on, since this might almost work.

! Extra }, or forgotten $.
<inserted text> }
                 
l.16 		\end{threeparttable}}
                            
I've deleted a group-closing symbol because it seems to be
spurious, as in `$x}$'. But perhaps the } is legitimate and
you forgot something else, as in `\hbox{$x}'. In such cases
the way to recover is to insert both the forgotten and the
deleted material, e.g., by typing `I$}'.

! Missing } inserted.
<inserted text> 
                }
l.16 		\end{threeparttable}}
                            
I've put in what seems to be necessary to fix
the current column of the current alignment.
Try to go on, since this might almost work.

! Extra }, or forgotten $.
<inserted text> }
                 
l.16 		\end{threeparttable}}
                            
I've deleted a group-closing symbol because it seems to be
spurious, as in `$x}$'. But perhaps the } is legitimate and
you forgot something else, as in `\hbox{$x}'. In such cases
the way to recover is to insert both the forgotten and the
deleted material, e.g., by typing `I$}'.

! Missing } inserted.
<inserted text> 
                }
l.16 		\end{threeparttable}}
                            
I've put in what seems to be necessary to fix
the current column of the current alignment.
Try to go on, since this might almost work.

! Extra }, or forgotten $.
<inserted text> }
                 
l.16 		\end{threeparttable}}
                            
I've deleted a group-closing symbol because it seems to be
spurious, as in `$x}$'. But perhaps the } is legitimate and
you forgot something else, as in `\hbox{$x}'. In such cases
the way to recover is to insert both the forgotten and the
deleted material, e.g., by typing `I$}'.

! Missing } inserted.
<inserted text> 
                }
l.16 		\end{threeparttable}}
                            
I've put in what seems to be necessary to fix
the current column of the current alignment.
Try to go on, since this might almost work.

! Extra }, or forgotten $.
<inserted text> }
                 
l.16 		\end{threeparttable}}
                            
I've deleted a group-closing symbol because it seems to be
spurious, as in `$x}$'. But perhaps the } is legitimate and
you forgot something else, as in `\hbox{$x}'. In such cases
the way to recover is to insert both the forgotten and the
deleted material, e.g., by typing `I$}'.

! Missing } inserted.
<inserted text> 
                }
l.16 		\end{threeparttable}}
                            
I've put in what seems to be necessary to fix
the current column of the current alignment.
Try to go on, since this might almost work.

! Extra }, or forgotten $.
<inserted text> }
                 
l.16 		\end{threeparttable}}
                            
I've deleted a group-closing symbol because it seems to be
spurious, as in `$x}$'. But perhaps the } is legitimate and
you forgot something else, as in `\hbox{$x}'. In such cases
the way to recover is to insert both the forgotten and the
deleted material, e.g., by typing `I$}'.

! Missing } inserted.
<inserted text> 
                }
l.16 		\end{threeparttable}}
                            
I've put in what seems to be necessary to fix
the current column of the current alignment.
Try to go on, since this might almost work.

! Extra }, or forgotten $.
<inserted text> }
                 
l.16 		\end{threeparttable}}
                            
I've deleted a group-closing symbol because it seems to be
spurious, as in `$x}$'. But perhaps the } is legitimate and
you forgot something else, as in `\hbox{$x}'. In such cases
the way to recover is to insert both the forgotten and the
deleted material, e.g., by typing `I$}'.

! Missing } inserted.
<inserted text> 
                }
l.16 		\end{threeparttable}}
                            
I've put in what seems to be necessary to fix
the current column of the current alignment.
Try to go on, since this might almost work.

! Extra }, or forgotten $.
<inserted text> }
                 
l.16 		\end{threeparttable}}
                            
I've deleted a group-closing symbol because it seems to be
spurious, as in `$x}$'. But perhaps the } is legitimate and
you forgot something else, as in `\hbox{$x}'. In such cases
the way to recover is to insert both the forgotten and the
deleted material, e.g., by typing `I$}'.

! Missing } inserted.
<inserted text> 
                }
l.16 		\end{threeparttable}}
                            
I've put in what seems to be necessary to fix
the current column of the current alignment.
Try to go on, since this might almost work.

! Extra }, or forgotten $.
<inserted text> }
                 
l.16 		\end{threeparttable}}
                            
I've deleted a group-closing symbol because it seems to be
spurious, as in `$x}$'. But perhaps the } is legitimate and
you forgot something else, as in `\hbox{$x}'. In such cases
the way to recover is to insert both the forgotten and the
deleted material, e.g., by typing `I$}'.

! Missing } inserted.
<inserted text> 
                }
l.16 		\end{threeparttable}}
                            
I've put in what seems to be necessary to fix
the current column of the current alignment.
Try to go on, since this might almost work.

! Extra }, or forgotten $.
<inserted text> }
                 
l.16 		\end{threeparttable}}
                            
I've deleted a group-closing symbol because it seems to be
spurious, as in `$x}$'. But perhaps the } is legitimate and
you forgot something else, as in `\hbox{$x}'. In such cases
the way to recover is to insert both the forgotten and the
deleted material, e.g., by typing `I$}'.

! Missing } inserted.
<inserted text> 
                }
l.16 		\end{threeparttable}}
                            
I've put in what seems to be necessary to fix
the current column of the current alignment.
Try to go on, since this might almost work.

! Extra }, or forgotten $.
<inserted text> }
                 
l.16 		\end{threeparttable}}
                            
I've deleted a group-closing symbol because it seems to be
spurious, as in `$x}$'. But perhaps the } is legitimate and
you forgot something else, as in `\hbox{$x}'. In such cases
the way to recover is to insert both the forgotten and the
deleted material, e.g., by typing `I$}'.

! Missing } inserted.
<inserted text> 
                }
l.16 		\end{threeparttable}}
                            
I've put in what seems to be necessary to fix
the current column of the current alignment.
Try to go on, since this might almost work.

! Extra }, or forgotten $.
<inserted text> }
                 
l.16 		\end{threeparttable}}
                            
I've deleted a group-closing symbol because it seems to be
spurious, as in `$x}$'. But perhaps the } is legitimate and
you forgot something else, as in `\hbox{$x}'. In such cases
the way to recover is to insert both the forgotten and the
deleted material, e.g., by typing `I$}'.

! Missing } inserted.
<inserted text> 
                }
l.16 		\end{threeparttable}}
                            
I've put in what seems to be necessary to fix
the current column of the current alignment.
Try to go on, since this might almost work.

! Extra }, or forgotten $.
<inserted text> }
                 
l.16 		\end{threeparttable}}
                            
I've deleted a group-closing symbol because it seems to be
spurious, as in `$x}$'. But perhaps the } is legitimate and
you forgot something else, as in `\hbox{$x}'. In such cases
the way to recover is to insert both the forgotten and the
deleted material, e.g., by typing `I$}'.

! Missing } inserted.
<inserted text> 
                }
l.16 		\end{threeparttable}}
                            
I've put in what seems to be necessary to fix
the current column of the current alignment.
Try to go on, since this might almost work.

! Extra }, or forgotten $.
<inserted text> }
                 
l.16 		\end{threeparttable}}
                            
I've deleted a group-closing symbol because it seems to be
spurious, as in `$x}$'. But perhaps the } is legitimate and
you forgot something else, as in `\hbox{$x}'. In such cases
the way to recover is to insert both the forgotten and the
deleted material, e.g., by typing `I$}'.

! Missing } inserted.
<inserted text> 
                }
l.16 		\end{threeparttable}}
                            
I've put in what seems to be necessary to fix
the current column of the current alignment.
Try to go on, since this might almost work.

! Extra }, or forgotten $.
<inserted text> }
                 
l.16 		\end{threeparttable}}
                            
I've deleted a group-closing symbol because it seems to be
spurious, as in `$x}$'. But perhaps the } is legitimate and
you forgot something else, as in `\hbox{$x}'. In such cases
the way to recover is to insert both the forgotten and the
deleted material, e.g., by typing `I$}'.

! Missing } inserted.
<inserted text> 
                }
l.16 		\end{threeparttable}}
                            
I've put in what seems to be necessary to fix
the current column of the current alignment.
Try to go on, since this might almost work.

! Extra }, or forgotten $.
<inserted text> }
                 
l.16 		\end{threeparttable}}
                            
I've deleted a group-closing symbol because it seems to be
spurious, as in `$x}$'. But perhaps the } is legitimate and
you forgot something else, as in `\hbox{$x}'. In such cases
the way to recover is to insert both the forgotten and the
deleted material, e.g., by typing `I$}'.

! Missing } inserted.
<inserted text> 
                }
l.16 		\end{threeparttable}}
                            
I've put in what seems to be necessary to fix
the current column of the current alignment.
Try to go on, since this might almost work.

! Extra }, or forgotten $.
<inserted text> }
                 
l.16 		\end{threeparttable}}
                            
I've deleted a group-closing symbol because it seems to be
spurious, as in `$x}$'. But perhaps the } is legitimate and
you forgot something else, as in `\hbox{$x}'. In such cases
the way to recover is to insert both the forgotten and the
deleted material, e.g., by typing `I$}'.

! Missing } inserted.
<inserted text> 
                }
l.16 		\end{threeparttable}}
                            
I've put in what seems to be necessary to fix
the current column of the current alignment.
Try to go on, since this might almost work.

! Extra }, or forgotten $.
<inserted text> }
                 
l.16 		\end{threeparttable}}
                            
I've deleted a group-closing symbol because it seems to be
spurious, as in `$x}$'. But perhaps the } is legitimate and
you forgot something else, as in `\hbox{$x}'. In such cases
the way to recover is to insert both the forgotten and the
deleted material, e.g., by typing `I$}'.

! Missing } inserted.
<inserted text> 
                }
l.16 		\end{threeparttable}}
                            
I've put in what seems to be necessary to fix
the current column of the current alignment.
Try to go on, since this might almost work.

! Extra }, or forgotten $.
<inserted text> }
                 
l.16 		\end{threeparttable}}
                            
I've deleted a group-closing symbol because it seems to be
spurious, as in `$x}$'. But perhaps the } is legitimate and
you forgot something else, as in `\hbox{$x}'. In such cases
the way to recover is to insert both the forgotten and the
deleted material, e.g., by typing `I$}'.

! Missing } inserted.
<inserted text> 
                }
l.16 		\end{threeparttable}}
                            
I've put in what seems to be necessary to fix
the current column of the current alignment.
Try to go on, since this might almost work.

! Extra }, or forgotten $.
<inserted text> }
                 
l.16 		\end{threeparttable}}
                            
I've deleted a group-closing symbol because it seems to be
spurious, as in `$x}$'. But perhaps the } is legitimate and
you forgot something else, as in `\hbox{$x}'. In such cases
the way to recover is to insert both the forgotten and the
deleted material, e.g., by typing `I$}'.

! Missing } inserted.
<inserted text> 
                }
l.16 		\end{threeparttable}}
                            
I've put in what seems to be necessary to fix
the current column of the current alignment.
Try to go on, since this might almost work.

! Extra }, or forgotten $.
<inserted text> }
                 
l.16 		\end{threeparttable}}
                            
I've deleted a group-closing symbol because it seems to be
spurious, as in `$x}$'. But perhaps the } is legitimate and
you forgot something else, as in `\hbox{$x}'. In such cases
the way to recover is to insert both the forgotten and the
deleted material, e.g., by typing `I$}'.

! Missing } inserted.
<inserted text> 
                }
l.16 		\end{threeparttable}}
                            
I've put in what seems to be necessary to fix
the current column of the current alignment.
Try to go on, since this might almost work.

! Extra }, or forgotten $.
<inserted text> }
                 
l.16 		\end{threeparttable}}
                            
I've deleted a group-closing symbol because it seems to be
spurious, as in `$x}$'. But perhaps the } is legitimate and
you forgot something else, as in `\hbox{$x}'. In such cases
the way to recover is to insert both the forgotten and the
deleted material, e.g., by typing `I$}'.

! Missing } inserted.
<inserted text> 
                }
l.16 		\end{threeparttable}}
                            
I've put in what seems to be necessary to fix
the current column of the current alignment.
Try to go on, since this might almost work.

! Extra }, or forgotten $.
<inserted text> }
                 
l.16 		\end{threeparttable}}
                            
I've deleted a group-closing symbol because it seems to be
spurious, as in `$x}$'. But perhaps the } is legitimate and
you forgot something else, as in `\hbox{$x}'. In such cases
the way to recover is to insert both the forgotten and the
deleted material, e.g., by typing `I$}'.

! Missing } inserted.
<inserted text> 
                }
l.16 		\end{threeparttable}}
                            
I've put in what seems to be necessary to fix
the current column of the current alignment.
Try to go on, since this might almost work.

! Extra }, or forgotten $.
<inserted text> }
                 
l.16 		\end{threeparttable}}
                            
I've deleted a group-closing symbol because it seems to be
spurious, as in `$x}$'. But perhaps the } is legitimate and
you forgot something else, as in `\hbox{$x}'. In such cases
the way to recover is to insert both the forgotten and the
deleted material, e.g., by typing `I$}'.

! Missing } inserted.
<inserted text> 
                }
l.16 		\end{threeparttable}}
                            
I've put in what seems to be necessary to fix
the current column of the current alignment.
Try to go on, since this might almost work.

! Extra }, or forgotten $.
<inserted text> }
                 
l.16 		\end{threeparttable}}
                            
I've deleted a group-closing symbol because it seems to be
spurious, as in `$x}$'. But perhaps the } is legitimate and
you forgot something else, as in `\hbox{$x}'. In such cases
the way to recover is to insert both the forgotten and the
deleted material, e.g., by typing `I$}'.

! Missing } inserted.
<inserted text> 
                }
l.16 		\end{threeparttable}}
                            
I've put in what seems to be necessary to fix
the current column of the current alignment.
Try to go on, since this might almost work.

! Extra }, or forgotten $.
<inserted text> }
                 
l.16 		\end{threeparttable}}
                            
I've deleted a group-closing symbol because it seems to be
spurious, as in `$x}$'. But perhaps the } is legitimate and
you forgot something else, as in `\hbox{$x}'. In such cases
the way to recover is to insert both the forgotten and the
deleted material, e.g., by typing `I$}'.

! Missing } inserted.
<inserted text> 
                }
l.16 		\end{threeparttable}}
                            
I've put in what seems to be necessary to fix
the current column of the current alignment.
Try to go on, since this might almost work.

! Extra }, or forgotten $.
<inserted text> }
                 
l.16 		\end{threeparttable}}
                            
I've deleted a group-closing symbol because it seems to be
spurious, as in `$x}$'. But perhaps the } is legitimate and
you forgot something else, as in `\hbox{$x}'. In such cases
the way to recover is to insert both the forgotten and the
deleted material, e.g., by typing `I$}'.

! Missing } inserted.
<inserted text> 
                }
l.16 		\end{threeparttable}}
                            
I've put in what seems to be necessary to fix
the current column of the current alignment.
Try to go on, since this might almost work.

! Extra }, or forgotten $.
<inserted text> }
                 
l.16 		\end{threeparttable}}
                            
I've deleted a group-closing symbol because it seems to be
spurious, as in `$x}$'. But perhaps the } is legitimate and
you forgot something else, as in `\hbox{$x}'. In such cases
the way to recover is to insert both the forgotten and the
deleted material, e.g., by typing `I$}'.

! Missing } inserted.
<inserted text> 
                }
l.16 		\end{threeparttable}}
                            
I've put in what seems to be necessary to fix
the current column of the current alignment.
Try to go on, since this might almost work.

! Extra }, or forgotten $.
<inserted text> }
                 
l.16 		\end{threeparttable}}
                            
I've deleted a group-closing symbol because it seems to be
spurious, as in `$x}$'. But perhaps the } is legitimate and
you forgot something else, as in `\hbox{$x}'. In such cases
the way to recover is to insert both the forgotten and the
deleted material, e.g., by typing `I$}'.

! Missing } inserted.
<inserted text> 
                }
l.16 		\end{threeparttable}}
                            
I've put in what seems to be necessary to fix
the current column of the current alignment.
Try to go on, since this might almost work.

! Extra }, or forgotten $.
<inserted text> }
                 
l.16 		\end{threeparttable}}
                            
I've deleted a group-closing symbol because it seems to be
spurious, as in `$x}$'. But perhaps the } is legitimate and
you forgot something else, as in `\hbox{$x}'. In such cases
the way to recover is to insert both the forgotten and the
deleted material, e.g., by typing `I$}'.

! Missing } inserted.
<inserted text> 
                }
l.16 		\end{threeparttable}}
                            
I've put in what seems to be necessary to fix
the current column of the current alignment.
Try to go on, since this might almost work.

! Extra }, or forgotten $.
<inserted text> }
                 
l.16 		\end{threeparttable}}
                            
I've deleted a group-closing symbol because it seems to be
spurious, as in `$x}$'. But perhaps the } is legitimate and
you forgot something else, as in `\hbox{$x}'. In such cases
the way to recover is to insert both the forgotten and the
deleted material, e.g., by typing `I$}'.

! Missing } inserted.
<inserted text> 
                }
l.16 		\end{threeparttable}}
                            
I've put in what seems to be necessary to fix
the current column of the current alignment.
Try to go on, since this might almost work.

! Extra }, or forgotten $.
<inserted text> }
                 
l.16 		\end{threeparttable}}
                            
I've deleted a group-closing symbol because it seems to be
spurious, as in `$x}$'. But perhaps the } is legitimate and
you forgot something else, as in `\hbox{$x}'. In such cases
the way to recover is to insert both the forgotten and the
deleted material, e.g., by typing `I$}'.

! Missing } inserted.
<inserted text> 
                }
l.16 		\end{threeparttable}}
                            
I've put in what seems to be necessary to fix
the current column of the current alignment.
Try to go on, since this might almost work.

! Extra }, or forgotten $.
<inserted text> }
                 
l.16 		\end{threeparttable}}
                            
I've deleted a group-closing symbol because it seems to be
spurious, as in `$x}$'. But perhaps the } is legitimate and
you forgot something else, as in `\hbox{$x}'. In such cases
the way to recover is to insert both the forgotten and the
deleted material, e.g., by typing `I$}'.

! Missing } inserted.
<inserted text> 
                }
l.16 		\end{threeparttable}}
                            
I've put in what seems to be necessary to fix
the current column of the current alignment.
Try to go on, since this might almost work.

! Extra }, or forgotten $.
<inserted text> }
                 
l.16 		\end{threeparttable}}
                            
I've deleted a group-closing symbol because it seems to be
spurious, as in `$x}$'. But perhaps the } is legitimate and
you forgot something else, as in `\hbox{$x}'. In such cases
the way to recover is to insert both the forgotten and the
deleted material, e.g., by typing `I$}'.

! Missing } inserted.
<inserted text> 
                }
l.16 		\end{threeparttable}}
                            
I've put in what seems to be necessary to fix
the current column of the current alignment.
Try to go on, since this might almost work.

! Extra }, or forgotten $.
<inserted text> }
                 
l.16 		\end{threeparttable}}
                            
I've deleted a group-closing symbol because it seems to be
spurious, as in `$x}$'. But perhaps the } is legitimate and
you forgot something else, as in `\hbox{$x}'. In such cases
the way to recover is to insert both the forgotten and the
deleted material, e.g., by typing `I$}'.

! Missing } inserted.
<inserted text> 
                }
l.16 		\end{threeparttable}}
                            
I've put in what seems to be necessary to fix
the current column of the current alignment.
Try to go on, since this might almost work.

! Extra }, or forgotten $.
<inserted text> }
                 
l.16 		\end{threeparttable}}
                            
I've deleted a group-closing symbol because it seems to be
spurious, as in `$x}$'. But perhaps the } is legitimate and
you forgot something else, as in `\hbox{$x}'. In such cases
the way to recover is to insert both the forgotten and the
deleted material, e.g., by typing `I$}'.

! Missing } inserted.
<inserted text> 
                }
l.16 		\end{threeparttable}}
                            
I've put in what seems to be necessary to fix
the current column of the current alignment.
Try to go on, since this might almost work.

! Extra }, or forgotten $.
<inserted text> }
                 
l.16 		\end{threeparttable}}
                            
I've deleted a group-closing symbol because it seems to be
spurious, as in `$x}$'. But perhaps the } is legitimate and
you forgot something else, as in `\hbox{$x}'. In such cases
the way to recover is to insert both the forgotten and the
deleted material, e.g., by typing `I$}'.

! Missing } inserted.
<inserted text> 
                }
l.16 		\end{threeparttable}}
                            
I've put in what seems to be necessary to fix
the current column of the current alignment.
Try to go on, since this might almost work.

! Extra }, or forgotten $.
<inserted text> }
                 
l.16 		\end{threeparttable}}
                            
I've deleted a group-closing symbol because it seems to be
spurious, as in `$x}$'. But perhaps the } is legitimate and
you forgot something else, as in `\hbox{$x}'. In such cases
the way to recover is to insert both the forgotten and the
deleted material, e.g., by typing `I$}'.

! Missing } inserted.
<inserted text> 
                }
l.16 		\end{threeparttable}}
                            
I've put in what seems to be necessary to fix
the current column of the current alignment.
Try to go on, since this might almost work.

! Extra }, or forgotten $.
<inserted text> }
                 
l.16 		\end{threeparttable}}
                            
I've deleted a group-closing symbol because it seems to be
spurious, as in `$x}$'. But perhaps the } is legitimate and
you forgot something else, as in `\hbox{$x}'. In such cases
the way to recover is to insert both the forgotten and the
deleted material, e.g., by typing `I$}'.

! Missing } inserted.
<inserted text> 
                }
l.16 		\end{threeparttable}}
                            
I've put in what seems to be necessary to fix
the current column of the current alignment.
Try to go on, since this might almost work.

! Extra }, or forgotten $.
<inserted text> }
                 
l.16 		\end{threeparttable}}
                            
I've deleted a group-closing symbol because it seems to be
spurious, as in `$x}$'. But perhaps the } is legitimate and
you forgot something else, as in `\hbox{$x}'. In such cases
the way to recover is to insert both the forgotten and the
deleted material, e.g., by typing `I$}'.

! Missing } inserted.
<inserted text> 
                }
l.16 		\end{threeparttable}}
                            
I've put in what seems to be necessary to fix
the current column of the current alignment.
Try to go on, since this might almost work.

! Extra }, or forgotten $.
<inserted text> }
                 
l.16 		\end{threeparttable}}
                            
I've deleted a group-closing symbol because it seems to be
spurious, as in `$x}$'. But perhaps the } is legitimate and
you forgot something else, as in `\hbox{$x}'. In such cases
the way to recover is to insert both the forgotten and the
deleted material, e.g., by typing `I$}'.

! Missing } inserted.
<inserted text> 
                }
l.16 		\end{threeparttable}}
                            
I've put in what seems to be necessary to fix
the current column of the current alignment.
Try to go on, since this might almost work.

! Extra }, or forgotten $.
<inserted text> }
                 
l.16 		\end{threeparttable}}
                            
I've deleted a group-closing symbol because it seems to be
spurious, as in `$x}$'. But perhaps the } is legitimate and
you forgot something else, as in `\hbox{$x}'. In such cases
the way to recover is to insert both the forgotten and the
deleted material, e.g., by typing `I$}'.

! Missing } inserted.
<inserted text> 
                }
l.16 		\end{threeparttable}}
                            
I've put in what seems to be necessary to fix
the current column of the current alignment.
Try to go on, since this might almost work.

! Extra }, or forgotten $.
<inserted text> }
                 
l.16 		\end{threeparttable}}
                            
I've deleted a group-closing symbol because it seems to be
spurious, as in `$x}$'. But perhaps the } is legitimate and
you forgot something else, as in `\hbox{$x}'. In such cases
the way to recover is to insert both the forgotten and the
deleted material, e.g., by typing `I$}'.

! Missing } inserted.
<inserted text> 
                }
l.16 		\end{threeparttable}}
                            
(That makes 100 errors; please try again.) 
Here is how much of TeX's memory you used:
 11 strings out of 492945
 238 string characters out of 3120481
 56820 words of memory out of 3000000
 4009 multiletter control sequences out of 15000+200000
 3640 words of font info for 14 fonts, out of 3000000 for 9000
 1141 hyphenation exceptions out of 8191
 21i,8n,13p,399b,107s stack positions out of 5000i,500n,10000p,200000b,50000s

!  ==> Fatal error occurred, no output PDF file produced!
