# Supplementary material for: Moving to productivity: The benefits of healthy buildings
Source: PLoS One. 2020 Aug 6;15(8):e0236029. doi: 10.1371/journal.pone.0236029 (PMC7410200; doi:10.1371/journal.pone.0236029)
Supplement: S1 File — (ZIP) [file pone.0236029.s002.zip › 03_graphs/trends_all.tex]

\begin{figure}[h!]
	\caption{Trends in Perception of Indoor Environmental Conditions}\label{fiq_trends}
	\centerline{
		\begin{threeparttable}
			\begin{footnotesize}
				\begin{tabular}{cc}
					& \\
                    \multicolumn{1}{c}{\textit{Air Quality (Dissatisfaction)}} & \multicolumn{1}{c}{\textit{Air Quality (Hinders Work)}} \\
	                 \includegraphics[width=0.5\textwidth]{../03_graphs/dynamic_aq_sc_1.png} &     \includegraphics[width=0.5\textwidth]{../03_graphs/dynamic_aq_sc_2.png} \\
	                  \multicolumn{1}{c}{\textit{Temperature (Dissatisfaction)}} & \multicolumn{1}{c}{\textit{Temperature (Hinders Work)}} \\
	                 \includegraphics[width=0.5\textwidth]{../03_graphs/dynamic_temp_sc_1.png} &     \includegraphics[width=0.5\textwidth]{../03_graphs/dynamic_temp_sc_2.png} \\
	                \multicolumn{1}{c}{\textit{Light (Dissatisfaction)}} & \multicolumn{1}{c}{\textit{Light (Hinders Work)}} \\
	                 \includegraphics[width=0.5\textwidth]{../03_graphs/dynamic_light_sc_1.png} &     \includegraphics[width=0.5\textwidth]{../03_graphs/dynamic_light_sc_3.png} \\
	                \multicolumn{1}{c}{\textit{Noise (Dissatisfaction)}} & \multicolumn{1}{c}{\textit{Noise (Hinders Work)}} \\
	                 \includegraphics[width=0.5\textwidth]{../03_graphs/dynamic_noise_sc_1.png} &     \includegraphics[width=0.5\textwidth]{../03_graphs/dynamic_noise_sc_3.png} \\
            		\end{tabular}
			\end{footnotesize}       
		   \begin{tablenotes} \scriptsize
			\item \textit{Note:} The figures show the estimated coefficient of the time dummies describing the survey times before ($=0$) and after the moving date. The dots represent the point estimates and the bars the 95\% confidence intervals. All regressions include the time varying controls, individual and survey wave fixed effects. The vertical, dashed gray line indicates the moving date. 
		\end{tablenotes}
		\end{threeparttable}}
\end{figure}
