# Supplementary material for: Moving to productivity: The benefits of healthy buildings
Source: PLoS One. 2020 Aug 6;15(8):e0236029. doi: 10.1371/journal.pone.0236029 (PMC7410200; doi:10.1371/journal.pone.0236029)
Supplement: S1 File — (ZIP) [file pone.0236029.s002.zip › 03_graphs/timeline.tex]

\begin{figure}[h!]
\setlength{\unitlength}{1.25cm}
	\centerline{
		\begin{threeparttable}
			\caption{Timing of Survey Waves \label{time_est}}
			\begin{footnotesize}
				\begin{tabular}{c}
					\begin{picture}(11,4)
%baseline: timeline
\put(0.6,1.5){\vector(1,0){10.2}}
\put(0,1.5){\line(1,0){0.1}}
\put(0.2,1.5){\line(1,0){0.1}}
\put(0.4,1.5){\line(1,0){0.1}}
%\put(11,2.45){\makebox(0.3,0.3)[c]{time}}
%baseline: yearly ticks and labelling
\put(0.7,1.3){\line(0,1){0.4}}
\put(2.56,1.3){\line(0,1){0.4}}
\put(4.42,1.3){\line(0,1){0.4}}
\put(6.28,1.3){\line(0,1){0.4}}
\put(8.14,1.3){\line(0,1){0.4}}
\put(10,1.3){\line(0,1){0.4}}
\put(0.2,1.4){\makebox(1,1)[c]{Survey 1}}
\put(2.06,1.4){\makebox(1,1)[c]{Survey 2}}
\put(3.84,1.4){\makebox(1,1)[c]{Survey 3}}
\put(7.5,1.4){\makebox(1,1)[c]{Survey 4}}
%\put(2.06,0.5){\makebox(1,1)[c]{$t_{ij}^{*}-1$}}
\put(0.2,0.5){\makebox(1,1)[c]{Summer 2016}}
\put(2.06,0.5){\makebox(1,1)[c]{Winter 2017}}
\put(3.84,0.5){\makebox(1,1)[c]{Summer 2017}}
\put(7.5,0.5){\makebox(1,1)[c]{Summer 2018}}
%Treatment indicator
\put(1.5,2.25){\vector(0,-1){0.6}}
\put(0.4,1.95){\makebox(2,1)[c]{\textbf{Moving Date}}}
\end{picture}
				\end{tabular}
			\end{footnotesize}
			\begin{tablenotes} \scriptsize
				\item \textit{Note:} The figure illustrates the exact timing of each survey wave. The first survey (k=0) took place before the moving date (August 2016). The second (k=1), third (k=2) and fourth (k=3) took place after the relocated group moved to the new building, in respectively January 2017, July 2017 and October 2018.
			\end{tablenotes}
	\end{threeparttable}}
\end{figure}
