# Supplementary material for: Moving to productivity: The benefits of healthy buildings
Source: PLoS One. 2020 Aug 6;15(8):e0236029. doi: 10.1371/journal.pone.0236029 (PMC7410200; doi:10.1371/journal.pone.0236029)
Supplement: S1 File — (ZIP) [file pone.0236029.s002.zip › 03_graphs/trends_satisfaction.tex]

\begin{figure}[h!]
	\caption{Panel A. Trends in Job Satisfaction}\label{fiq_trends_satisfaction}
	\centerline{
		\begin{threeparttable}
			\begin{footnotesize}
				\begin{tabular}{cc}
					& \\
					 \multicolumn{1}{c}{\textit{At work I am full of energy}} & \multicolumn{1}{c}{\textit{When I work I feel fit and strong}} \\
	                 \includegraphics[width=0.5\textwidth]{../03_graphs/dynamic_Q47_1_dm.png} &     \includegraphics[width=0.5\textwidth]{../03_graphs/dynamic_Q47_2_dm.png} \\
	                 \multicolumn{1}{c}{\textit{I am enthusiastic about my job}} & \multicolumn{1}{c}{\textit{My work inspires me}} \\
	                 \includegraphics[width=0.5\textwidth]{../03_graphs/dynamic_Q47_3_dm.png} &     \includegraphics[width=0.5\textwidth]{../03_graphs/dynamic_Q47_4_dm.png} \\
	                 \multicolumn{1}{c}{\textit{When I get up in the morning, I feel like going to work}} & \multicolumn{1}{c}{\textit{When I am working very intensively, I feel happy}} \\
	                 \includegraphics[width=0.5\textwidth]{../03_graphs/dynamic_Q47_5_dm.png} &     \includegraphics[width=0.5\textwidth]{../03_graphs/dynamic_Q47_6_dm.png} \\
            		\end{tabular}
			\end{footnotesize}       
		   \begin{tablenotes} \scriptsize
			\item \textit{Note:} The figure shows the estimated coefficient of the time dummies describing the survey times before ($=0$) and after the moving date. The dots represent the point estimates and the bars the 95\% confidence intervals. All regressions include the \textit{Elo score} individual fixed effects. The vertical, dashed gray line indicates the moving date. 
		\end{tablenotes}
		\end{threeparttable}}
	\end{figure}

\newpage

\begin{figure}[h!]
	\centering{Table \ref{fiq_trends_satisfaction}:Panel B.Trends in Job Satisfaction}
	\centerline{
		\begin{threeparttable}
			\begin{footnotesize}
				\begin{tabular}{cc}
					& \\
				    \multicolumn{1}{c}{\textit{I am proud of the work that I do}} & \multicolumn{1}{c}{\textit{ I am completely absorbed in my work}} \\
					\includegraphics[width=0.5\textwidth]{../03_graphs/dynamic_Q47_7_dm.png} &     \includegraphics[width=0.5\textwidth]{../03_graphs/dynamic_Q47_8_dm.png} \\
			    	\multicolumn{1}{c}{\textit{I am proud of the work that I do}} & \multicolumn{1}{c}{\textit{My work is transporting me}} \\
					\includegraphics[width=0.5\textwidth]{../03_graphs/dynamic_Q47_9_dm.png} &     \includegraphics[width=0.5\textwidth]{../03_graphs/dynamic_Q47_10_dm.png} \\
			    	\multicolumn{1}{c}{\textit{ At work I have a great mental (mental) resilience}} & \multicolumn{1}{c}{\textit{I always keep going at work, even when things are not going well}} \\					
					\includegraphics[width=0.5\textwidth]{../03_graphs/dynamic_Q47_11_dm.png} &     \includegraphics[width=0.5\textwidth]{../03_graphs/dynamic_Q47_12_dm.png} \\
				\end{tabular}
			\end{footnotesize}       
			\begin{tablenotes} \scriptsize
				\item \textit{Note:} The figure shows the estimated coefficient of the time dummies describing the survey times before ($=0$) and after the moving date. The dots represent the point estimates and the bars the 95\% confidence intervals. All regressions include the \textit{Elo score} individual fixed effects. The vertical, dashed gray line indicates the moving date. 
			\end{tablenotes}


	\end{threeparttable}}
\end{figure}
