# Supplementary material for: Moving to productivity: The benefits of healthy buildings
Source: PLoS One. 2020 Aug 6;15(8):e0236029. doi: 10.1371/journal.pone.0236029 (PMC7410200; doi:10.1371/journal.pone.0236029)
Supplement: S2 File — (ZIP) [file pone.0236029.s003.zip]

Archive with 82 entries (81 files):
- 03_tables/
- __MACOSX/._03_tables
- 03_tables/R_graphs_fe.xlsx
- __MACOSX/03_tables/._R_graphs_fe.xlsx
- 03_tables/scaledefinitions_satis.tex
- __MACOSX/03_tables/._scaledefinitions_satis.tex
- 03_tables/appendix_invitation.tex
- __MACOSX/03_tables/._appendix_invitation.tex
- 03_tables/did_gender.tex
- __MACOSX/03_tables/._did_gender.tex
- 03_tables/ieq_measurements.log
- __MACOSX/03_tables/._ieq_measurements.log
- 03_tables/diff_v2.tex
- __MACOSX/03_tables/._diff_v2.tex
- 03_tables/diff.pdf
- __MACOSX/03_tables/._diff.pdf
- 03_tables/R_graphs_fe.csv
- __MACOSX/03_tables/._R_graphs_fe.csv
- 03_tables/did_heterogeneity_satisfaction.tex
- __MACOSX/03_tables/._did_heterogeneity_satisfaction.tex
- 03_tables/scaledefinitions.tex
- __MACOSX/03_tables/._scaledefinitions.tex
- 03_tables/fe_results_dm.xls
- __MACOSX/03_tables/._fe_results_dm.xls
- 03_tables/fe_results.xls
- __MACOSX/03_tables/._fe_results.xls
- 03_tables/scale definitions.log
- __MACOSX/03_tables/._scale definitions.log
- 03_tables/reg_sick_building_ieq.tex
- __MACOSX/03_tables/._reg_sick_building_ieq.tex
- 03_tables/diff.tex
- __MACOSX/03_tables/._diff.tex
- 03_tables/document_v1.synctex.gz
- __MACOSX/03_tables/._document_v1.synctex.gz
- 03_tables/basic_did_satis.tex
- __MACOSX/03_tables/._basic_did_satis.tex
- 03_tables/document_v1.log
- __MACOSX/03_tables/._document_v1.log
- 03_tables/document_v1.aux
- __MACOSX/03_tables/._document_v1.aux
- 03_tables/basic_did_v2.log
- __MACOSX/03_tables/._basic_did_v2.log
- 03_tables/diff_satisfaction.tex
- __MACOSX/03_tables/._diff_satisfaction.tex
- 03_tables/fe_results_dm.txt
- __MACOSX/03_tables/._fe_results_dm.txt
- 03_tables/fe_results.txt
- __MACOSX/03_tables/._fe_results.txt
- 03_tables/ieq_measurements.tex
- __MACOSX/03_tables/._ieq_measurements.tex
- 03_tables/response_rate.tex
- __MACOSX/03_tables/._response_rate.tex
- 03_tables/desc.tex
- __MACOSX/03_tables/._desc.tex
- 03_tables/basic_did.tex
- __MACOSX/03_tables/._basic_did.tex
- 03_tables/document_v1.pdf
- __MACOSX/03_tables/._document_v1.pdf
- 03_tables/diff.synctex.gz
- __MACOSX/03_tables/._diff.synctex.gz
- 03_tables/radar_ieq.tex
- __MACOSX/03_tables/._radar_ieq.tex
- 03_tables/document_v1.tex
- __MACOSX/03_tables/._document_v1.tex
- 03_tables/basic_did_v2.tex
- __MACOSX/03_tables/._basic_did_v2.tex
- 03_tables/basic_did_v3.tex
- __MACOSX/03_tables/._basic_did_v3.tex
- 03_tables/robusness_only_new_respondants_did.tex
- __MACOSX/03_tables/._robusness_only_new_respondants_did.tex
- 03_tables/reg_sick_building_ieq.log
- __MACOSX/03_tables/._reg_sick_building_ieq.log
- 03_tables/diff.aux
- __MACOSX/03_tables/._diff.aux
- 03_tables/did_gender_v2.tex
- __MACOSX/03_tables/._did_gender_v2.tex
- 03_tables/diff.log
- __MACOSX/03_tables/._diff.log
- 03_tables/document_v1.out
- __MACOSX/03_tables/._document_v1.out
- 03_tables/basic_did_v4.tex
- __MACOSX/03_tables/._basic_did_v4.tex
