# Supplementary material for: Moving to productivity: The benefits of healthy buildings
Source: PLoS One. 2020 Aug 6;15(8):e0236029. doi: 10.1371/journal.pone.0236029 (PMC7410200; doi:10.1371/journal.pone.0236029)
Supplement: S2 File — (ZIP) [file pone.0236029.s003.zip › 03_tables/R_graphs_fe.xlsx]

## Sheet: Sheet1
		1		2		3		4		5		6		7		8		9		10		11
group	wave	sbs	sbs_se	aq_sc_1	aq_sc_1_se	aq_sc_2	aq_sc_2_se	temp_sc_1	temp_sc_1_se	temp_sc_2	temp_sc_2_se	noise_sc_1	noise_sc_1_se	noise_sc_2	noise_sc_2_se	noise_sc_3	noise_sc_3_se	light_sc_1	light_sc_1_se	light_sc_2	light_sc_2_se	light_sc_3	light_sc_3_se
control	1	0	0	0	0	0	0	0	0	0	0	0	0	0	0	0	0	0	0	0	0	0	0
control	2	0.102	0.0484	-0.0322	0.152	-0.0149	0.155	0.400	0.168	0.405	0.175	0.199	0.144	0.0271	0.152	0.0679	0.138	0.265	0.138	0.193	0.146	0.154	0.136
control	3	0.109	0.0503	0.120	0.174	0.125	0.155	0.205	0.179	0.163	0.177	0.178	0.160	0.0504	0.181	0.148	0.160	0.221	0.154	0.162	0.153	0.110	0.149
control	4	0.136	0.0547	0.285	0.182	0.252	0.173	0.301	0.202	0.283	0.175	0.124	0.162	0.104	0.188	0.213	0.168	0.344	0.158	0.245	0.172	0.275	0.159
treatment	1	0	0	0	0	0	0	0	0	0	0	0	0	0	0	0	0	0	0	0	0	0	0
treatment	2	-0.243	0.0565	-1.917	0.196	-1.465	0.191	-1.061	0.210	-1.020	0.213	-0.107	0.190	-0.458	0.197	-0.166	0.175	-1.012	0.170	-0.821	0.180	-0.851	0.170
treatment	3	-0.322	0.0584	-2.269	0.209	-1.895	0.187	-0.889	0.221	-0.855	0.216	-0.110	0.201	-0.437	0.221	-0.345	0.193	-0.980	0.182	-0.948	0.179	-0.940	0.176
treatment	4	-0.304	0.0631	-2.022	0.221	-1.614	0.207	-1.050	0.241	-1.011	0.214	0.314	0.209	-0.0291	0.228	-0.00408	0.206	-1.032	0.189	-0.934	0.199	-1.022	0.189
