# Supplementary material for: Moving to productivity: The benefits of healthy buildings
Source: PLoS One. 2020 Aug 6;15(8):e0236029. doi: 10.1371/journal.pone.0236029 (PMC7410200; doi:10.1371/journal.pone.0236029)
Supplement: S2 File — (ZIP) [file pone.0236029.s003.zip › 03_tables/scaledefinitions_satis.tex]

\begin{tabularx}{\textwidth}{lcccc}
\toprule
 &Non-Relocated &Relocated &       Diff.   & Loadings      \\
& (N=247)& (N=326)&            &  PCA  \\
\midrule
\qquad At work I am full of energy &        2.14&        2.05&        0.09     & -0.299    \\    
\qquad When I work I feel fit and strong     &        2.10&        2.00&        0.10   &  -0.295      \\
\qquad I am enthusiastic about my job       &        1.78&        1.73&        0.05  & -0.311       \\
\qquad My work inspires me      &        1.90&        1.86&        0.04  &  -0.316       \\
\qquad When I get up in the morning,  &     2.00&        1.94&        0.05    &  -0.281        \\
\qquad I feel like going to work  &            &            &                     \\
\qquad When I am working very intensively,   & 1.85&        1.85&       -0.01   &  -0.301      \\
\qquad  I feel happy   &            &            &                     \\
\qquad I am proud of the work I do    &         1.78&        1.75&        0.02  & -0.300        \\
\qquad I am completely absorbed in my work  &        2.06&        2.00&        0.06   &  -0.308       \\
\qquad I can work for a long time  &        2.17&        2.23&       -0.06   & -0.263        \\
\qquad My work thrills me     &       2.91&        3.19&       -0.28  &  -0.259      \\
\qquad At work I have a great mental resilience &      2.04&        2.15&       -0.10         \\
\qquad I always persevere at work,  &        1.84&        2.01&       -0.18    & -0.284      \\
\qquad  even when things go wrong  &            &            &                     \\
\\
\qquad Job Satisfaction Index (based on PCA) & -0.26 & -0.17 & -0.09  \\
\bottomrule
\end{tabularx}
