# Supplementary material for: Moving to productivity: The benefits of healthy buildings
Source: PLoS One. 2020 Aug 6;15(8):e0236029. doi: 10.1371/journal.pone.0236029 (PMC7410200; doi:10.1371/journal.pone.0236029)
Supplement: S2 File — (ZIP) [file pone.0236029.s003.zip › 03_tables/appendix_invitation.tex]

\begin{tabular}{p{\textwidth}}
\textbf{Dutch (original)}\\
Maastricht University en de gemeente Venlo nodigen u uit om deel te nemen aan een onderzoek over werkplek beleving en kwaliteit. Dat doen we door middel van een enquete over uw werkplek en het gebouw waarin die zich bevindt. \\ 
De enquete gaat over uw huidige werkplek. Over een paar maanden zullen we u opnieuw vragen om de vragenlijst in te vullen, of u nu gaat verhuizen naar het nieuwe stadskantoor of niet. De informatie wordt gebruikt om gebouwen en werkplekken te verbeteren, niet alleen in Venlo, maar ook in de rest van Nederland en daarbuiten. Het invullen van de vragenlijst duurt ongeveer tien minuten. We danken u heel hartelijk voor uw hulp! 
\\
\textbf{English (translated)} \\
Maastricht University and the municipality of Venlo invite you to participate in a study on workplace experience and quality. We do this by means of a survey about your workplace and the building in which it is located.\\
The survey is about your current workplace. In a few months we will ask you again to complete the questionnaire, whether you are moving to the new city office or not. The information is used to improve buildings and workplaces, not only in Venlo, but also in the rest of the Netherlands and beyond. It takes approximately ten minutes to complete the questionnaire. We thank you very much for your help! \\
\end{tabular}
