# Supplementary material for: Moving to productivity: The benefits of healthy buildings
Source: PLoS One. 2020 Aug 6;15(8):e0236029. doi: 10.1371/journal.pone.0236029 (PMC7410200; doi:10.1371/journal.pone.0236029)
Supplement: S2 File — (ZIP) [file pone.0236029.s003.zip › 03_tables/did_gender.tex]

{
\def\sym#1{\ifmmode^{#1}\else\(^{#1}\)\fi}
\begin{tabular*}{\textwidth}{@{\hskip\tabcolsep\extracolsep\fill}l*{5}{c}}
\toprule
                    &\multicolumn{1}{c}{(1)}&\multicolumn{1}{c}{(2)}&\multicolumn{1}{c}{(3)}&\multicolumn{1}{c}{(4)}&\multicolumn{1}{c}{(5)}\\
                    &\multicolumn{1}{c}{Men}&\multicolumn{1}{c}{Women}&\multicolumn{1}{c}{Below 31}&\multicolumn{1}{c}{Below 50}&\multicolumn{1}{c}{Above 50}\\
\midrule
Air Quality (Dissatisfaction)&      -1.622\sym{***}&      -1.545\sym{***}&      -1.766\sym{**} &      -1.439\sym{***}&      -1.677\sym{***}\\
                    &     (0.256)         &     (0.229)         &     (0.627)         &     (0.280)         &     (0.231)         \\
\addlinespace
Air Quality (Hinders Work)&      -1.077\sym{***}&      -1.322\sym{***}&      -1.615\sym{***}&      -1.516\sym{***}&      -1.125\sym{***}\\
                    &     (0.232)         &     (0.198)         &     (0.432)         &     (0.267)         &     (0.215)         \\
\addlinespace
Temperature Quality (Dissatisfaction)&      -1.070\sym{***}&      -0.437         &      -0.794         &      -0.707\sym{*}  &      -0.698\sym{**} \\
                    &     (0.263)         &     (0.272)         &     (0.737)         &     (0.302)         &     (0.267)         \\
\addlinespace
Temperature Quality (Hinders Work)&      -1.056\sym{***}&      -0.359         &      -1.041         &      -0.624         &      -0.741\sym{**} \\
                    &     (0.260)         &     (0.233)         &     (0.608)         &     (0.339)         &     (0.231)         \\
\addlinespace
Light Quality (Dissatisfaction)&      -0.607\sym{**} &      -0.720\sym{**} &      -0.871         &      -0.038         &      -0.871\sym{***}\\
                    &     (0.191)         &     (0.223)         &     (0.530)         &     (0.228)         &     (0.184)         \\
\addlinespace
Views (Dissatisfaction)&      -0.560\sym{**} &      -0.544\sym{**} &      -1.454\sym{*}  &      -0.233         &      -0.478\sym{*}  \\
                    &     (0.212)         &     (0.196)         &     (0.601)         &     (0.180)         &     (0.192)         \\
\addlinespace
Light Quality (Hinders Work)&      -0.473\sym{*}  &      -0.695\sym{***}&      -1.531\sym{**} &      -0.172         &      -0.677\sym{***}\\
                    &     (0.190)         &     (0.207)         &     (0.480)         &     (0.208)         &     (0.192)         \\
\addlinespace
Noise (Dissatisfaction)&       0.014         &       0.097         &       1.006\sym{*}  &      -0.104         &       0.006         \\
                    &     (0.216)         &     (0.196)         &     (0.486)         &     (0.229)         &     (0.206)         \\
\addlinespace
Privacy (Dissatisfaction)&      -0.318         &      -0.014         &       0.470         &      -0.158         &      -0.397         \\
                    &     (0.230)         &     (0.245)         &     (0.645)         &     (0.263)         &     (0.239)         \\
\addlinespace
Noise (Hinders Work)&      -0.155         &       0.065         &       1.130\sym{**} &      -0.127         &      -0.208         \\
                    &     (0.199)         &     (0.191)         &     (0.396)         &     (0.219)         &     (0.199)         \\
\addlinespace
Sick Building Syndrome (1=Yes)&      -0.277\sym{***}&      -0.223\sym{**} &      -0.355         &      -0.216\sym{*}  &      -0.255\sym{**} \\
                    &     (0.075)         &     (0.078)         &     (0.223)         &     (0.085)         &     (0.078)         \\
\addlinespace
No days on sick leave (1=yes)&       0.053         &      -0.002         &       0.333\sym{*}  &       0.089         &      -0.000         \\
                    &     (0.085)         &     (0.084)         &     (0.159)         &     (0.107)         &     (0.082)         \\
\bottomrule
\multicolumn{6}{l}{\footnotesize Standard errors in parentheses}\\
\multicolumn{6}{l}{\footnotesize \sym{*} \(p<0.05\), \sym{**} \(p<0.01\), \sym{***} \(p<0.001\)}\\
\end{tabular*}
}
