# Supplementary material for: Moving to productivity: The benefits of healthy buildings
Source: PLoS One. 2020 Aug 6;15(8):e0236029. doi: 10.1371/journal.pone.0236029 (PMC7410200; doi:10.1371/journal.pone.0236029)
Supplement: S2 File — (ZIP) [file pone.0236029.s003.zip › 03_tables/ieq_measurements.log]

This is pdfTeX, Version 3.14159265-2.6-1.40.17 (TeX Live 2016) (preloaded format=pdflatex 2017.2.8)  22 MAY 2020 13:47
entering extended mode
 restricted \write18 enabled.
 %&-line parsing enabled.
**ieq_measurements.tex
(./ieq_measurements.tex
LaTeX2e <2016/03/31>
Babel <3.9r> and hyphenation patterns for 83 language(s) loaded.

! LaTeX Error: Environment figure undefined.

See the LaTeX manual or LaTeX Companion for explanation.
Type  H <return>  for immediate help.
 ...                                              
                                                  
l.1 \begin{figure}
                  [h!]
Your command was ignored.
Type  I <command> <return>  to replace it with another command,
or  <return>  to continue without it.


! LaTeX Error: Missing \begin{document}.

See the LaTeX manual or LaTeX Companion for explanation.
Type  H <return>  for immediate help.
 ...                                              
                                                  
l.1 \begin{figure}[
                   h!]
You're in trouble here.  Try typing  <return>  to proceed.
If that doesn't work, type  X <return>  to quit.

Missing character: There is no [ in font nullfont!
Missing character: There is no h in font nullfont!
Missing character: There is no ! in font nullfont!
Missing character: There is no ] in font nullfont!

! LaTeX Error: \caption outside float.

See the LaTeX manual or LaTeX Companion for explanation.
Type  H <return>  for immediate help.
 ...                                              
                                                  
l.2 	\caption
             {Measurements Environmental Conditions}\label{ieq_meas}
You're in trouble here.  Try typing  <return>  to proceed.
If that doesn't work, type  X <return>  to quit.

Missing character: There is no M in font nullfont!
Missing character: There is no e in font nullfont!
Missing character: There is no a in font nullfont!
Missing character: There is no s in font nullfont!
Missing character: There is no u in font nullfont!
Missing character: There is no r in font nullfont!
Missing character: There is no e in font nullfont!
Missing character: There is no m in font nullfont!
Missing character: There is no e in font nullfont!
Missing character: There is no n in font nullfont!
Missing character: There is no t in font nullfont!
Missing character: There is no s in font nullfont!
Missing character: There is no E in font nullfont!
Missing character: There is no n in font nullfont!
Missing character: There is no v in font nullfont!
Missing character: There is no i in font nullfont!
Missing character: There is no r in font nullfont!
Missing character: There is no o in font nullfont!
Missing character: There is no n in font nullfont!
Missing character: There is no m in font nullfont!
Missing character: There is no e in font nullfont!
Missing character: There is no n in font nullfont!
Missing character: There is no t in font nullfont!
Missing character: There is no a in font nullfont!
Missing character: There is no l in font nullfont!
Missing character: There is no C in font nullfont!
Missing character: There is no o in font nullfont!
Missing character: There is no n in font nullfont!
Missing character: There is no d in font nullfont!
Missing character: There is no i in font nullfont!
Missing character: There is no t in font nullfont!
Missing character: There is no i in font nullfont!
Missing character: There is no o in font nullfont!
Missing character: There is no n in font nullfont!
Missing character: There is no s in font nullfont!

! LaTeX Error: Environment tabularx undefined.

See the LaTeX manual or LaTeX Companion for explanation.
Type  H <return>  for immediate help.
 ...                                              
                                                  
l.3 \begin{tabularx}
                    {\textwidth}{cc}
Your command was ignored.
Type  I <command> <return>  to replace it with another command,
or  <return>  to continue without it.

! Missing number, treated as zero.
<to be read again> 
                   }
l.3 \begin{tabularx}{\textwidth}
                                {cc}
A number should have been here; I inserted `0'.
(If you can't figure out why I needed to see a number,
look up `weird error' in the index to The TeXbook.)

! Illegal unit of measure (pt inserted).
<to be read again> 
                   }
l.3 \begin{tabularx}{\textwidth}
                                {cc}
Dimensions can be in units of em, ex, in, pt, pc,
cm, mm, dd, cc, nd, nc, bp, or sp; but yours is a new one!
I'll assume that you meant to say pt, for printer's points.
To recover gracefully from this error, it's best to
delete the erroneous units; e.g., type `2' to delete
two letters. (See Chapter 27 of The TeXbook.)

Missing character: There is no c in font nullfont!
Missing character: There is no c in font nullfont!
Missing character: There is no ( in font nullfont!
Missing character: There is no a in font nullfont!
Missing character: There is no ) in font nullfont!
Missing character: There is no I in font nullfont!
Missing character: There is no n in font nullfont!
Missing character: There is no d in font nullfont!
Missing character: There is no i in font nullfont!
Missing character: There is no v in font nullfont!
Missing character: There is no i in font nullfont!
Missing character: There is no d in font nullfont!
Missing character: There is no u in font nullfont!
Missing character: There is no a in font nullfont!
Missing character: There is no l in font nullfont!
Missing character: There is no s in font nullfont!
Missing character: There is no i in font nullfont!
Missing character: There is no n in font nullfont!
Missing character: There is no o in font nullfont!
Missing character: There is no r in font nullfont!
Missing character: There is no i in font nullfont!
Missing character: There is no g in font nullfont!
Missing character: There is no i in font nullfont!
Missing character: There is no n in font nullfont!
Missing character: There is no a in font nullfont!
Missing character: There is no l in font nullfont!
Missing character: There is no b in font nullfont!
Missing character: There is no u in font nullfont!
Missing character: There is no i in font nullfont!
Missing character: There is no l in font nullfont!
Missing character: There is no d in font nullfont!
Missing character: There is no i in font nullfont!
Missing character: There is no n in font nullfont!
Missing character: There is no g in font nullfont!
Missing character: There is no s in font nullfont!
! Undefined control sequence.
<recently read> \includegraphics 
                                 
l.5 	\includegraphics
                     [width=\textwidth]{../03_graphs/meas_co2.png} 	\\
The control sequence at the end of the top line
of your error message was never \def'ed. If you have
misspelled it (e.g., `\hobx'), type `I' and the correct
spelling (e.g., `I\hbox'). Otherwise just continue,
and I'll forget about whatever was undefined.

Missing character: There is no [ in font nullfont!
Missing character: There is no w in font nullfont!
Missing character: There is no i in font nullfont!
Missing character: There is no d in font nullfont!
Missing character: There is no t in font nullfont!
Missing character: There is no h in font nullfont!
Missing character: There is no = in font nullfont!
! Missing number, treated as zero.
<to be read again> 
                   ]
l.5 	\includegraphics[width=\textwidth]
                                       {../03_graphs/meas_co2.png} 	\\
A number should have been here; I inserted `0'.
(If you can't figure out why I needed to see a number,
look up `weird error' in the index to The TeXbook.)

! Illegal unit of measure (pt inserted).
<to be read again> 
                   ]
l.5 	\includegraphics[width=\textwidth]
                                       {../03_graphs/meas_co2.png} 	\\
Dimensions can be in units of em, ex, in, pt, pc,
cm, mm, dd, cc, nd, nc, bp, or sp; but yours is a new one!
I'll assume that you meant to say pt, for printer's points.
To recover gracefully from this error, it's best to
delete the erroneous units; e.g., type `2' to delete
two letters. (See Chapter 27 of The TeXbook.)

Missing character: There is no ] in font nullfont!
Missing character: There is no . in font nullfont!
Missing character: There is no . in font nullfont!
Missing character: There is no / in font nullfont!
Missing character: There is no 0 in font nullfont!
Missing character: There is no 3 in font nullfont!
! Missing $ inserted.
<inserted text> 
                $
l.5 	\includegraphics[width=\textwidth]{../03_
                                              graphs/meas_co2.png} 	\\
I've inserted a begin-math/end-math symbol since I think
you left one out. Proceed, with fingers crossed.

LaTeX Font Info:    External font `cmex10' loaded for size
(Font)              <7> on input line 5.
LaTeX Font Info:    External font `cmex10' loaded for size
(Font)              <5> on input line 5.
! Extra }, or forgotten $.
l.5 ...idth=\textwidth]{../03_graphs/meas_co2.png}
                                                   	\\
I've deleted a group-closing symbol because it seems to be
spurious, as in `$x}$'. But perhaps the } is legitimate and
you forgot something else, as in `\hbox{$x}'. In such cases
the way to recover is to insert both the forgotten and the
deleted material, e.g., by typing `I$}'.

! Undefined control sequence.
<recently read> \includegraphics 
                                 
l.8 	\includegraphics
                     [width=\textwidth]{../03_graphs/meas_temp.png} \\
The control sequence at the end of the top line
of your error message was never \def'ed. If you have
misspelled it (e.g., `\hobx'), type `I' and the correct
spelling (e.g., `I\hbox'). Otherwise just continue,
and I'll forget about whatever was undefined.

! Missing number, treated as zero.
<to be read again> 
                   ]
l.8 	\includegraphics[width=\textwidth]
                                       {../03_graphs/meas_temp.png} \\
A number should have been here; I inserted `0'.
(If you can't figure out why I needed to see a number,
look up `weird error' in the index to The TeXbook.)

! Illegal unit of measure (pt inserted).
<to be read again> 
                   ]
l.8 	\includegraphics[width=\textwidth]
                                       {../03_graphs/meas_temp.png} \\
Dimensions can be in units of em, ex, in, pt, pc,
cm, mm, dd, cc, nd, nc, bp, or sp; but yours is a new one!
I'll assume that you meant to say pt, for printer's points.
To recover gracefully from this error, it's best to
delete the erroneous units; e.g., type `2' to delete
two letters. (See Chapter 27 of The TeXbook.)


! LaTeX Error: \begin{document} ended by \end{tabularx}.

See the LaTeX manual or LaTeX Companion for explanation.
Type  H <return>  for immediate help.
 ...                                              
                                                  
l.9 \end{tabularx}
                  
Your command was ignored.
Type  I <command> <return>  to replace it with another command,
or  <return>  to continue without it.

! Missing $ inserted.
<inserted text> 
                $
l.9 \end{tabularx}
                  
I've inserted something that you may have forgotten.
(See the <inserted text> above.)
With luck, this will get me unwedged. But if you
really didn't forget anything, try typing `2' now; then
my insertion and my current dilemma will both disappear.

! Missing } inserted.
<inserted text> 
                }
l.9 \end{tabularx}
                  
I've inserted something that you may have forgotten.
(See the <inserted text> above.)
With luck, this will get me unwedged. But if you
really didn't forget anything, try typing `2' now; then
my insertion and my current dilemma will both disappear.


! LaTeX Error: \begin{document} ended by \end{figure}.

See the LaTeX manual or LaTeX Companion for explanation.
Type  H <return>  for immediate help.
 ...                                              
                                                  
l.10 	\end{figure}
                  
Your command was ignored.
Type  I <command> <return>  to replace it with another command,
or  <return>  to continue without it.

)
! Emergency stop.
<*> ieq_measurements.tex
                        
*** (job aborted, no legal \end found)

 
Here is how much of TeX's memory you used:
 12 strings out of 493014
 240 string characters out of 6133352
 53601 words of memory out of 5000000
 3655 multiletter control sequences out of 15000+600000
 3640 words of font info for 14 fonts, out of 8000000 for 9000
 1141 hyphenation exceptions out of 8191
 18i,2n,12p,105b,80s stack positions out of 5000i,500n,10000p,200000b,80000s
!  ==> Fatal error occurred, no output PDF file produced!
