# Supplementary material for: Moving to productivity: The benefits of healthy buildings
Source: PLoS One. 2020 Aug 6;15(8):e0236029. doi: 10.1371/journal.pone.0236029 (PMC7410200; doi:10.1371/journal.pone.0236029)
Supplement: S2 File — (ZIP) [file pone.0236029.s003.zip › 03_tables/diff_v2.tex]

{
\def\sym#1{\ifmmode^{#1}\else\(^{#1}\)\fi}
\begin{tabular*}{\textwidth}{@{\hskip\tabcolsep\extracolsep\fill}l*{5}{c}}
\toprule
                    &\multicolumn{1}{c}{(1)}&\multicolumn{1}{c}{(2)}&\multicolumn{1}{c}{(3)}&\multicolumn{1}{c}{(4)}&\multicolumn{1}{c}{(5)}\\
                    &\multicolumn{1}{c}{Basic DID}&\multicolumn{1}{c}{Wave FEs}&\multicolumn{1}{c}{Indiv.FEs}&\multicolumn{1}{c}{All FEs}&\multicolumn{1}{c}{FEs \& Controls}\\
\midrule
\emph{Indoor Environmental Conditions} & & & & & \\
Air Quality (Dissatisfaction)&      -1.615\sym{***}&      -1.612\sym{***}&      -2.066\sym{***}&      -2.068\sym{***}&      -1.443\sym{***}\\
                    &     (0.163)         &     (0.163)         &     (0.179)         &     (0.179)         &     (0.163)         \\
\addlinespace
Air Quality (Hinders Work)&      -1.314\sym{***}&      -1.314\sym{***}&      -1.654\sym{***}&      -1.654\sym{***}&      -1.091\sym{***}\\
                    &     (0.146)         &     (0.146)         &     (0.165)         &     (0.165)         &     (0.149)         \\
Temperature Quality (Dissatisfaction)&      -0.684\sym{***}&      -0.679\sym{***}&      -1.000\sym{***}&      -0.999\sym{***}&      -0.593\sym{**} \\
                    &     (0.162)         &     (0.163)         &     (0.191)         &     (0.192)         &     (0.195)         \\
Temperature Quality (Hinders Work)&      -0.653\sym{***}&      -0.650\sym{***}&      -0.962\sym{***}&      -0.960\sym{***}&      -0.529\sym{**} \\
                    &     (0.155)         &     (0.155)         &     (0.183)         &     (0.183)         &     (0.182)         \\
Light Quality (Dissatisfaction)&      -0.796\sym{***}&      -0.794\sym{***}&      -1.006\sym{***}&      -1.006\sym{***}&      -0.503\sym{**} \\
                    &     (0.141)         &     (0.141)         &     (0.152)         &     (0.152)         &     (0.157)         \\
Views (Dissatisfaction)&      -0.648\sym{***}&      -0.651\sym{***}&      -0.895\sym{***}&      -0.895\sym{***}&      -0.338\sym{*}  \\
                    &     (0.139)         &     (0.139)         &     (0.153)         &     (0.153)         &     (0.146)         \\
Light Quality (Hinders Work)&      -0.703\sym{***}&      -0.703\sym{***}&      -0.927\sym{***}&      -0.926\sym{***}&      -0.435\sym{**} \\
                    &     (0.137)         &     (0.136)         &     (0.152)         &     (0.153)         &     (0.150)         \\
Noise (Dissatisfaction)&       0.118         &       0.127         &       0.004         &       0.002         &       0.211         \\
                    &     (0.160)         &     (0.161)         &     (0.172)         &     (0.171)         &     (0.158)         \\
Privacy (Dissatisfaction)&      -0.206         &      -0.194         &      -0.336         &      -0.339         &      -0.024         \\
                    &     (0.171)         &     (0.171)         &     (0.180)         &     (0.180)         &     (0.171)         \\
Noise (Hinders Work)&      -0.051         &      -0.042         &      -0.182         &      -0.186         &       0.069         \\
                    &     (0.148)         &     (0.149)         &     (0.162)         &     (0.162)         &     (0.148)         \\
\bottomrule
\multicolumn{6}{l}{\footnotesize Standard errors in parentheses}\\
\multicolumn{6}{l}{\footnotesize \sym{*} \(p<0.05\), \sym{**} \(p<0.01\), \sym{***} \(p<0.001\)}\\
\end{tabular*}
}
