# Supplementary material for: Moving to productivity: The benefits of healthy buildings
Source: PLoS One. 2020 Aug 6;15(8):e0236029. doi: 10.1371/journal.pone.0236029 (PMC7410200; doi:10.1371/journal.pone.0236029)
Supplement: S2 File — (ZIP) [file pone.0236029.s003.zip › 03_tables/did_heterogeneity_satisfaction.tex]

{
\def\sym#1{\ifmmode^{#1}\else\(^{#1}\)\fi}
\begin{tabular*}{\textwidth}{@{\hskip\tabcolsep\extracolsep\fill}l*{5}{c}}
\hline
                    &\multicolumn{1}{c}{(1)}&\multicolumn{1}{c}{(2)}&\multicolumn{1}{c}{(3)}&\multicolumn{1}{c}{(4)}&\multicolumn{1}{c}{(5)}\\
                    &\multicolumn{1}{c}{Men}&\multicolumn{1}{c}{Women}&\multicolumn{1}{c}{Below 30}&\multicolumn{1}{c}{30- 50}&\multicolumn{1}{c}{Above 50}\\
                    \hline
                    		\emph{Job Satisfaction}  & & & & & \\
\qquad At work I am full of energy&      -0.033         &       0.021         &       0.092         &      -0.019         &       0.005         \\
                    &     (0.059)         &     (0.051)         &     (0.121)         &     (0.074)         &     (0.055)         \\
\qquad When I work I feel fit and strong&       0.011         &       0.017         &       0.171         &      -0.001         &       0.016         \\
                    &     (0.056)         &     (0.059)         &     (0.143)         &     (0.081)         &     (0.057)         \\
\qquad I am enthusiastic about my job&       0.069         &       0.079         &       0.168         &       0.046         &       0.076         \\
                    &     (0.059)         &     (0.045)         &     (0.128)         &     (0.054)         &     (0.053)         \\
\qquad My work inspires me &      -0.036         &      -0.015         &       0.089         &      -0.014         &      -0.033         \\
                    &     (0.051)         &     (0.054)         &     (0.110)         &     (0.055)         &     (0.059)         \\
\qquad When I get up in the morning, I feel like going to work&       0.000         &       0.056         &       0.009         &      -0.002         &       0.059         \\
                    &     (0.059)         &     (0.052)         &     (0.115)         &     (0.088)         &     (0.046)         \\
\qquad When I am working very intensively, I feel happy&       0.017         &       0.055         &       0.291\sym{*}  &       0.026         &       0.021         \\
                    &     (0.043)         &     (0.036)         &     (0.135)         &     (0.042)         &     (0.042)         \\
\qquad I am proud of the work that I do&       0.013         &       0.084         &       0.191         &      -0.024         &       0.086         \\
                    &     (0.055)         &     (0.045)         &     (0.119)         &     (0.052)         &     (0.050)         \\
\qquad I am completely absorbed in my work&      -0.069         &       0.078         &       0.149         &      -0.001         &       0.017         \\
                    &     (0.053)         &     (0.048)         &     (0.125)         &     (0.066)         &     (0.050)         \\
\qquad When I am working, I can go on for a long time&      -0.018         &       0.051         &       0.079         &      -0.059         &       0.019         \\
                    &     (0.055)         &     (0.051)         &     (0.056)         &     (0.065)         &     (0.053)         \\
\qquad My work is transporting me &       0.014         &       0.049         &      -0.120         &      -0.013         &       0.030         \\
                    &     (0.074)         &     (0.078)         &     (0.124)         &     (0.089)         &     (0.076)         \\
\qquad At work I have a great mental (mental) resilience&       0.021         &       0.039         &      -0.061         &       0.046         &       0.022         \\
                    &     (0.054)         &     (0.050)         &     (0.157)         &     (0.059)         &     (0.049)         \\
\qquad I always keep going at work, even when things are not going well&       0.030         &       0.055         &       0.029         &       0.028         &       0.032         \\
                    &     (0.051)         &     (0.041)         &     (0.092)         &     (0.048)         &     (0.046)         \\
\addlinespace
Wave Fixed-Effects & YES & YES & YES & YES & YES \\
Individual Fixed-Effects  & YES & YES & YES & YES & YES \\
Controls & YES & YES & YES & YES & YES \\
\hline
\end{tabular*}
}
