# Supplementary material for: Moving to productivity: The benefits of healthy buildings
Source: PLoS One. 2020 Aug 6;15(8):e0236029. doi: 10.1371/journal.pone.0236029 (PMC7410200; doi:10.1371/journal.pone.0236029)
Supplement: S2 File — (ZIP) [file pone.0236029.s003.zip › 03_tables/scaledefinitions.tex]

\begin{tabular}[\textwidth]{ll}
\hline
Variable Name & Survey Question\\
\hline
\emph{A. Indoor Environmental Condition} & \\
\qquad Temperature Quality (Dissatisfaction) & How satisfied are you with the temperature at your workplace? \\
\qquad Temperature Quality (Hinders Work) & In general: does the thermal comfort at your workplace support or hinder your work? \\
\qquad Air Quality (Dissatisfaction) & How satisfied are you with the air quality at your workplace (i.e. stuffy/stale air, air cleanliness, odors)? \\
\qquad Air Quality (Hinders Work) & In general: does the air quality at your workplace support or hinder your work? \\
\qquad Light Quality (Dissatisfaction) & How satisfied are you with the amount of light in your workplace? \\
\qquad Views (Dissatisfaction) & How satisfied are you with the visual comfort at your workplace (glare, reflections, contrast ratios)? \\
\qquad Light Quality (Hinders Work) & In general: does the light in your workplace support or hinder your work? \\
\qquad Noise (Dissatisfaction) & How satisfied are you with the noise level at your workplace? \\
\qquad Privacy (Dissatisfaction) & How satisfied are you with the acoustic privacy at your workplace \\
& (possibility of having conversations without colleagues listening in)? \\
\qquad Noise (Hinders Work) & In general: does the noise at your workplace support or hinder your work? \\
& \\
\emph{B. Office Layout} &  \\
\qquad Space Available (Dissatisfaction) & How satisfied are you with the space available for carrying out your work and storing work equipment? \\
\qquad Visual Privacy (Dissatisfaction) & How satisfied are you with the visual privacy at your workplace? \\
\qquad Interaction Colleagues (Dissatisfaction) & How satisfied are you with the opportunities for interaction with your colleagues? \\
\qquad Office Layout (Hinders Work) & In general: does the workplace structure support or hinder your work? \\
\qquad Furniture Comfort(Dissatisfaction) & How satisfied are you with the comfort of your office furniture and equipment (eg chair, desk, computer)? \\
\qquad Adaptable Furniture (Dissatisfaction) & How satisfied are you with the options to adjust your furniture to your needs? \\
\qquad Color Furniture  (Dissatisfaction) & How satisfied are you with the color and quality of floor coverings, furniture and other surface materials? \\
\qquad Furniture And Equipment (Hinders Work) & In general: Does the office furniture and equipment support or hinder your work? \\
\hline
\end{tabular}
