# Supplementary material for: Moving to productivity: The benefits of healthy buildings
Source: PLoS One. 2020 Aug 6;15(8):e0236029. doi: 10.1371/journal.pone.0236029 (PMC7410200; doi:10.1371/journal.pone.0236029)
Supplement: S2 File — (ZIP) [file pone.0236029.s003.zip › 03_tables/fe_results_dm.xls]

<?xml version="1.0" encoding="US-ASCII" standalone="yes"?><?mso-application progid="Excel.Sheet"?><Workbook xmlns="urn:schemas-microsoft-com:office:spreadsheet" xmlns:o="urn:schemas-microsoft-com:office:office" xmlns:x="urn:schemas-microsoft-com:office:excel" xmlns:ss="urn:schemas-microsoft-com:office:spreadsheet" xmlns:html="http://www.w3.org/TR/REC-html40"><DocumentProperties xmlns="urn:schemas-microsoft-com:office:office"><Author></Author><LastAuthor></LastAuthor><Created></Created><LastSaved></LastSaved><Company></Company><Version></Version></DocumentProperties><ExcelWorkbook  xmlns="urn:schemas-microsoft-com:office:excel"><ProtectStructure>False</ProtectStructure><ProtectWindows>False</ProtectWindows></ExcelWorkbook><Styles><Style ss:ID="Default" ss:Name="Normal"><Alignment ss:Vertical="Bottom"/><Borders/><Font ss:FontName="Calibri" ss:Size="10"/><Interior/><NumberFormat/><Protection/></Style><Style ss:ID="s1"><Font ss:FontName="Calibri" ss:Bold="1" ss:Size="12"/><NumberFormat/></Style><Style ss:ID="s21"><Alignment ss:Horizontal="Center" ss:Vertical="Bottom"/><NumberFormat/><Font ss:FontName="Calibri" ss:Size="10"/><Borders><Border ss:Position="Top" ss:LineStyle="Continuous" ss:Weight="1"/></Borders></Style><Style ss:ID="s22"><Alignment ss:Horizontal="Center" ss:Vertical="Bottom"/><Font ss:FontName="Calibri" ss:Size="10"/><NumberFormat/></Style><Style ss:ID="s23"><Alignment ss:Horizontal="Center" ss:Vertical="Bottom"/><NumberFormat/><Font ss:FontName="Calibri" ss:Size="10"/><Borders><Border ss:Position="Bottom" ss:LineStyle="Continuous" ss:Weight="1"/></Borders></Style><Style ss:ID="s24"><Font ss:FontName="Calibri" ss:Size="10"/><NumberFormat/></Style><Style ss:ID="s31"><Font ss:FontName="Calibri" ss:Size="10"/><Borders><Border ss:Position="Top" ss:LineStyle="Continuous" ss:Weight="1"/></Borders></Style><Style ss:ID="s32"><Font ss:FontName="Calibri" ss:Size="10"/><Borders/></Style><Style ss:ID="s33"><Font ss:FontName="Calibri" ss:Size="10"/><Borders><Border ss:Position="Bottom" ss:LineStyle="Continuous" ss:Weight="1"/></Borders></Style></Styles><Names></Names><Worksheet ss:Name="Sheet1"><Table ss:ExpandedColumnCount="12" ss:ExpandedRowCount="36" x:FullColumns="1" x:FullRows="1"><Column ss:AutoFitWidth="0" ss:Width="108"/><Column ss:AutoFitWidth="0" ss:Width="58"/><Column ss:AutoFitWidth="0" ss:Width="58"/><Column ss:AutoFitWidth="0" ss:Width="58"/><Column ss:AutoFitWidth="0" ss:Width="58"/><Column ss:AutoFitWidth="0" ss:Width="58"/><Column ss:AutoFitWidth="0" ss:Width="58"/><Column ss:AutoFitWidth="0" ss:Width="58"/><Column ss:AutoFitWidth="0" ss:Width="58"/><Column ss:AutoFitWidth="0" ss:Width="58"/><Column ss:AutoFitWidth="0" ss:Width="58"/><Column ss:AutoFitWidth="0" ss:Width="58"/><Row></Row><Row><Cell ss:StyleID="s31"><Data ss:Type="String"></Data></Cell><Cell ss:StyleID="s21"><Data ss:Type="String">(1)</Data></Cell><Cell ss:StyleID="s21"><Data ss:Type="String">(2)</Data></Cell><Cell ss:StyleID="s21"><Data ss:Type="String">(3)</Data></Cell><Cell ss:StyleID="s21"><Data ss:Type="String">(4)</Data></Cell><Cell ss:StyleID="s21"><Data ss:Type="String">(5)</Data></Cell><Cell ss:StyleID="s21"><Data ss:Type="String">(6)</Data></Cell><Cell ss:StyleID="s21"><Data ss:Type="String">(7)</Data></Cell><Cell ss:StyleID="s21"><Data ss:Type="String">(8)</Data></Cell><Cell ss:StyleID="s21"><Data ss:Type="String">(9)</Data></Cell><Cell ss:StyleID="s21"><Data ss:Type="String">(10)</Data></Cell><Cell ss:StyleID="s21"><Data ss:Type="String">(11)</Data></Cell></Row><Row><Cell ss:StyleID="s32"><Data ss:Type="String">VARIABLES</Data></Cell><Cell ss:StyleID="s22"><Data ss:Type="String">sbs</Data></Cell><Cell ss:StyleID="s22"><Data ss:Type="String">aq_dm_1</Data></Cell><Cell ss:StyleID="s22"><Data ss:Type="String">aq_dm_2</Data></Cell><Cell ss:StyleID="s22"><Data ss:Type="String">temp_dm_1</Data></Cell><Cell ss:StyleID="s22"><Data ss:Type="String">temp_dm_2</Data></Cell><Cell ss:StyleID="s22"><Data ss:Type="String">noise_dm_1</Data></Cell><Cell ss:StyleID="s22"><Data ss:Type="String">noise_dm_2</Data></Cell><Cell ss:StyleID="s22"><Data ss:Type="String">noise_dm_3</Data></Cell><Cell ss:StyleID="s22"><Data ss:Type="String">light_dm_1</Data></Cell><Cell ss:StyleID="s22"><Data ss:Type="String">light_dm_2</Data></Cell><Cell ss:StyleID="s22"><Data ss:Type="String">light_dm_3</Data></Cell></Row><Row><Cell ss:StyleID="s31"><Data ss:Type="String"></Data></Cell><Cell ss:StyleID="s21"><Data ss:Type="String"></Data></Cell><Cell ss:StyleID="s21"><Data ss:Type="String"></Data></Cell><Cell ss:StyleID="s21"><Data ss:Type="String"></Data></Cell><Cell ss:StyleID="s21"><Data ss:Type="String"></Data></Cell><Cell ss:StyleID="s21"><Data ss:Type="String"></Data></Cell><Cell ss:StyleID="s21"><Data ss:Type="String"></Data></Cell><Cell ss:StyleID="s21"><Data ss:Type="String"></Data></Cell><Cell ss:StyleID="s21"><Data ss:Type="String"></Data></Cell><Cell ss:StyleID="s21"><Data ss:Type="String"></Data></Cell><Cell ss:StyleID="s21"><Data ss:Type="String"></Data></Cell><Cell ss:StyleID="s21"><Data ss:Type="String"></Data></Cell></Row><Row><Cell ss:StyleID="s32"><Data ss:Type="String">2.wave</Data></Cell><Cell ss:StyleID="s22"><Data ss:Type="String">0.102**</Data></Cell><Cell ss:StyleID="s22"><Data ss:Type="String">-0.0326</Data></Cell><Cell ss:StyleID="s22"><Data ss:Type="String">-0.0372</Data></Cell><Cell ss:StyleID="s22"><Data ss:Type="String">0.0674</Data></Cell><Cell ss:StyleID="s22"><Data ss:Type="String">0.0340</Data></Cell><Cell ss:StyleID="s22"><Data ss:Type="String">0.0755</Data></Cell><Cell ss:StyleID="s22"><Data ss:Type="String">0.00644</Data></Cell><Cell ss:StyleID="s22"><Data ss:Type="String">0.0106</Data></Cell><Cell ss:StyleID="s22"><Data ss:Type="String">0.0352</Data></Cell><Cell ss:StyleID="s22"><Data ss:Type="String">-0.0339</Data></Cell><Cell ss:StyleID="s22"><Data ss:Type="String">-0.0424</Data></Cell></Row><Row><Cell ss:StyleID="s32"><Data ss:Type="String"></Data></Cell><Cell ss:StyleID="s22"><Data ss:Type="String">(0.0484)</Data></Cell><Cell ss:StyleID="s22"><Data ss:Type="String">(0.0467)</Data></Cell><Cell ss:StyleID="s22"><Data ss:Type="String">(0.0494)</Data></Cell><Cell ss:StyleID="s22"><Data ss:Type="String">(0.0521)</Data></Cell><Cell ss:StyleID="s22"><Data ss:Type="String">(0.0550)</Data></Cell><Cell ss:StyleID="s22"><Data ss:Type="String">(0.0460)</Data></Cell><Cell ss:StyleID="s22"><Data ss:Type="String">(0.0463)</Data></Cell><Cell ss:StyleID="s22"><Data ss:Type="String">(0.0475)</Data></Cell><Cell ss:StyleID="s22"><Data ss:Type="String">(0.0317)</Data></Cell><Cell ss:StyleID="s22"><Data ss:Type="String">(0.0413)</Data></Cell><Cell ss:StyleID="s22"><Data ss:Type="String">(0.0379)</Data></Cell></Row><Row><Cell ss:StyleID="s32"><Data ss:Type="String">3.wave</Data></Cell><Cell ss:StyleID="s22"><Data ss:Type="String">0.109**</Data></Cell><Cell ss:StyleID="s22"><Data ss:Type="String">0.00692</Data></Cell><Cell ss:StyleID="s22"><Data ss:Type="String">-0.0517</Data></Cell><Cell ss:StyleID="s22"><Data ss:Type="String">0.00279</Data></Cell><Cell ss:StyleID="s22"><Data ss:Type="String">-0.0442</Data></Cell><Cell ss:StyleID="s22"><Data ss:Type="String">0.0402</Data></Cell><Cell ss:StyleID="s22"><Data ss:Type="String">-0.00833</Data></Cell><Cell ss:StyleID="s22"><Data ss:Type="String">0.0202</Data></Cell><Cell ss:StyleID="s22"><Data ss:Type="String">0.0507</Data></Cell><Cell ss:StyleID="s22"><Data ss:Type="String">-0.0368</Data></Cell><Cell ss:StyleID="s22"><Data ss:Type="String">-0.0191</Data></Cell></Row><Row><Cell ss:StyleID="s32"><Data ss:Type="String"></Data></Cell><Cell ss:StyleID="s22"><Data ss:Type="String">(0.0503)</Data></Cell><Cell ss:StyleID="s22"><Data ss:Type="String">(0.0573)</Data></Cell><Cell ss:StyleID="s22"><Data ss:Type="String">(0.0525)</Data></Cell><Cell ss:StyleID="s22"><Data ss:Type="String">(0.0551)</Data></Cell><Cell ss:StyleID="s22"><Data ss:Type="String">(0.0595)</Data></Cell><Cell ss:StyleID="s22"><Data ss:Type="String">(0.0569)</Data></Cell><Cell ss:StyleID="s22"><Data ss:Type="String">(0.0569)</Data></Cell><Cell ss:StyleID="s22"><Data ss:Type="String">(0.0561)</Data></Cell><Cell ss:StyleID="s22"><Data ss:Type="String">(0.0359)</Data></Cell><Cell ss:StyleID="s22"><Data ss:Type="String">(0.0379)</Data></Cell><Cell ss:StyleID="s22"><Data ss:Type="String">(0.0406)</Data></Cell></Row><Row><Cell ss:StyleID="s32"><Data ss:Type="String">4.wave</Data></Cell><Cell ss:StyleID="s22"><Data ss:Type="String">0.136**</Data></Cell><Cell ss:StyleID="s22"><Data ss:Type="String">0.0272</Data></Cell><Cell ss:StyleID="s22"><Data ss:Type="String">0.0920</Data></Cell><Cell ss:StyleID="s22"><Data ss:Type="String">0.00929</Data></Cell><Cell ss:StyleID="s22"><Data ss:Type="String">0.0204</Data></Cell><Cell ss:StyleID="s22"><Data ss:Type="String">0.0620</Data></Cell><Cell ss:StyleID="s22"><Data ss:Type="String">0.0183</Data></Cell><Cell ss:StyleID="s22"><Data ss:Type="String">0.0354</Data></Cell><Cell ss:StyleID="s22"><Data ss:Type="String">0.0962**</Data></Cell><Cell ss:StyleID="s22"><Data ss:Type="String">-0.0432</Data></Cell><Cell ss:StyleID="s22"><Data ss:Type="String">0.00920</Data></Cell></Row><Row><Cell ss:StyleID="s32"><Data ss:Type="String"></Data></Cell><Cell ss:StyleID="s22"><Data ss:Type="String">(0.0547)</Data></Cell><Cell ss:StyleID="s22"><Data ss:Type="String">(0.0602)</Data></Cell><Cell ss:StyleID="s22"><Data ss:Type="String">(0.0629)</Data></Cell><Cell ss:StyleID="s22"><Data ss:Type="String">(0.0619)</Data></Cell><Cell ss:StyleID="s22"><Data ss:Type="String">(0.0580)</Data></Cell><Cell ss:StyleID="s22"><Data ss:Type="String">(0.0563)</Data></Cell><Cell ss:StyleID="s22"><Data ss:Type="String">(0.0624)</Data></Cell><Cell ss:StyleID="s22"><Data ss:Type="String">(0.0647)</Data></Cell><Cell ss:StyleID="s22"><Data ss:Type="String">(0.0433)</Data></Cell><Cell ss:StyleID="s22"><Data ss:Type="String">(0.0487)</Data></Cell><Cell ss:StyleID="s22"><Data ss:Type="String">(0.0457)</Data></Cell></Row><Row><Cell ss:StyleID="s32"><Data ss:Type="String">1o.treated</Data></Cell><Cell ss:StyleID="s22"><Data ss:Type="String">-</Data></Cell><Cell ss:StyleID="s22"><Data ss:Type="String">-</Data></Cell><Cell ss:StyleID="s22"><Data ss:Type="String">-</Data></Cell><Cell ss:StyleID="s22"><Data ss:Type="String">-</Data></Cell><Cell ss:StyleID="s22"><Data ss:Type="String">-</Data></Cell><Cell ss:StyleID="s22"><Data ss:Type="String">-</Data></Cell><Cell ss:StyleID="s22"><Data ss:Type="String">-</Data></Cell><Cell ss:StyleID="s22"><Data ss:Type="String">-</Data></Cell><Cell ss:StyleID="s22"><Data ss:Type="String">-</Data></Cell><Cell ss:StyleID="s22"><Data ss:Type="String">-</Data></Cell><Cell ss:StyleID="s22"><Data ss:Type="String">-</Data></Cell></Row><Row><Cell ss:StyleID="s32"><Data ss:Type="String"></Data></Cell><Cell ss:StyleID="s22"><Data ss:Type="String"></Data></Cell><Cell ss:StyleID="s22"><Data ss:Type="String"></Data></Cell><Cell ss:StyleID="s22"><Data ss:Type="String"></Data></Cell><Cell ss:StyleID="s22"><Data ss:Type="String"></Data></Cell><Cell ss:StyleID="s22"><Data ss:Type="String"></Data></Cell><Cell ss:StyleID="s22"><Data ss:Type="String"></Data></Cell><Cell ss:StyleID="s22"><Data ss:Type="String"></Data></Cell><Cell ss:StyleID="s22"><Data ss:Type="String"></Data></Cell><Cell ss:StyleID="s22"><Data ss:Type="String"></Data></Cell><Cell ss:StyleID="s22"><Data ss:Type="String"></Data></Cell><Cell ss:StyleID="s22"><Data ss:Type="String"></Data></Cell></Row><Row><Cell ss:StyleID="s32"><Data ss:Type="String">1b.wave#0b.treated</Data></Cell><Cell ss:StyleID="s22"><Data ss:Type="String">0</Data></Cell><Cell ss:StyleID="s22"><Data ss:Type="String">0</Data></Cell><Cell ss:StyleID="s22"><Data ss:Type="String">0</Data></Cell><Cell ss:StyleID="s22"><Data ss:Type="String">0</Data></Cell><Cell ss:StyleID="s22"><Data ss:Type="String">0</Data></Cell><Cell ss:StyleID="s22"><Data ss:Type="String">0</Data></Cell><Cell ss:StyleID="s22"><Data ss:Type="String">0</Data></Cell><Cell ss:StyleID="s22"><Data ss:Type="String">0</Data></Cell><Cell ss:StyleID="s22"><Data ss:Type="String">0</Data></Cell><Cell ss:StyleID="s22"><Data ss:Type="String">0</Data></Cell><Cell ss:StyleID="s22"><Data ss:Type="String">0</Data></Cell></Row><Row><Cell ss:StyleID="s32"><Data ss:Type="String"></Data></Cell><Cell ss:StyleID="s22"><Data ss:Type="String">(0)</Data></Cell><Cell ss:StyleID="s22"><Data ss:Type="String">(0)</Data></Cell><Cell ss:StyleID="s22"><Data ss:Type="String">(0)</Data></Cell><Cell ss:StyleID="s22"><Data ss:Type="String">(0)</Data></Cell><Cell ss:StyleID="s22"><Data ss:Type="String">(0)</Data></Cell><Cell ss:StyleID="s22"><Data ss:Type="String">(0)</Data></Cell><Cell ss:StyleID="s22"><Data ss:Type="String">(0)</Data></Cell><Cell ss:StyleID="s22"><Data ss:Type="String">(0)</Data></Cell><Cell ss:StyleID="s22"><Data ss:Type="String">(0)</Data></Cell><Cell ss:StyleID="s22"><Data ss:Type="String">(0)</Data></Cell><Cell ss:StyleID="s22"><Data ss:Type="String">(0)</Data></Cell></Row><Row><Cell ss:StyleID="s32"><Data ss:Type="String">1b.wave#1o.treated</Data></Cell><Cell ss:StyleID="s22"><Data ss:Type="String">0</Data></Cell><Cell ss:StyleID="s22"><Data ss:Type="String">0</Data></Cell><Cell ss:StyleID="s22"><Data ss:Type="String">0</Data></Cell><Cell ss:StyleID="s22"><Data ss:Type="String">0</Data></Cell><Cell ss:StyleID="s22"><Data ss:Type="String">0</Data></Cell><Cell ss:StyleID="s22"><Data ss:Type="String">0</Data></Cell><Cell ss:StyleID="s22"><Data ss:Type="String">0</Data></Cell><Cell ss:StyleID="s22"><Data ss:Type="String">0</Data></Cell><Cell ss:StyleID="s22"><Data ss:Type="String">0</Data></Cell><Cell ss:StyleID="s22"><Data ss:Type="String">0</Data></Cell><Cell ss:StyleID="s22"><Data ss:Type="String">0</Data></Cell></Row><Row><Cell ss:StyleID="s32"><Data ss:Type="String"></Data></Cell><Cell ss:StyleID="s22"><Data ss:Type="String">(0)</Data></Cell><Cell ss:StyleID="s22"><Data ss:Type="String">(0)</Data></Cell><Cell ss:StyleID="s22"><Data ss:Type="String">(0)</Data></Cell><Cell ss:StyleID="s22"><Data ss:Type="String">(0)</Data></Cell><Cell ss:StyleID="s22"><Data ss:Type="String">(0)</Data></Cell><Cell ss:StyleID="s22"><Data ss:Type="String">(0)</Data></Cell><Cell ss:StyleID="s22"><Data ss:Type="String">(0)</Data></Cell><Cell ss:StyleID="s22"><Data ss:Type="String">(0)</Data></Cell><Cell ss:StyleID="s22"><Data ss:Type="String">(0)</Data></Cell><Cell ss:StyleID="s22"><Data ss:Type="String">(0)</Data></Cell><Cell ss:StyleID="s22"><Data ss:Type="String">(0)</Data></Cell></Row><Row><Cell ss:StyleID="s32"><Data ss:Type="String">2o.wave#0b.treated</Data></Cell><Cell ss:StyleID="s22"><Data ss:Type="String">0</Data></Cell><Cell ss:StyleID="s22"><Data ss:Type="String">0</Data></Cell><Cell ss:StyleID="s22"><Data ss:Type="String">0</Data></Cell><Cell ss:StyleID="s22"><Data ss:Type="String">0</Data></Cell><Cell ss:StyleID="s22"><Data ss:Type="String">0</Data></Cell><Cell ss:StyleID="s22"><Data ss:Type="String">0</Data></Cell><Cell ss:StyleID="s22"><Data ss:Type="String">0</Data></Cell><Cell ss:StyleID="s22"><Data ss:Type="String">0</Data></Cell><Cell ss:StyleID="s22"><Data ss:Type="String">0</Data></Cell><Cell ss:StyleID="s22"><Data ss:Type="String">0</Data></Cell><Cell ss:StyleID="s22"><Data ss:Type="String">0</Data></Cell></Row><Row><Cell ss:StyleID="s32"><Data ss:Type="String"></Data></Cell><Cell ss:StyleID="s22"><Data ss:Type="String">(0)</Data></Cell><Cell ss:StyleID="s22"><Data ss:Type="String">(0)</Data></Cell><Cell ss:StyleID="s22"><Data ss:Type="String">(0)</Data></Cell><Cell ss:StyleID="s22"><Data ss:Type="String">(0)</Data></Cell><Cell ss:StyleID="s22"><Data ss:Type="String">(0)</Data></Cell><Cell ss:StyleID="s22"><Data ss:Type="String">(0)</Data></Cell><Cell ss:StyleID="s22"><Data ss:Type="String">(0)</Data></Cell><Cell ss:StyleID="s22"><Data ss:Type="String">(0)</Data></Cell><Cell ss:StyleID="s22"><Data ss:Type="String">(0)</Data></Cell><Cell ss:StyleID="s22"><Data ss:Type="String">(0)</Data></Cell><Cell ss:StyleID="s22"><Data ss:Type="String">(0)</Data></Cell></Row><Row><Cell ss:StyleID="s32"><Data ss:Type="String">2.wave#1.treated</Data></Cell><Cell ss:StyleID="s22"><Data ss:Type="String">-0.243***</Data></Cell><Cell ss:StyleID="s22"><Data ss:Type="String">-0.429***</Data></Cell><Cell ss:StyleID="s22"><Data ss:Type="String">-0.293***</Data></Cell><Cell ss:StyleID="s22"><Data ss:Type="String">-0.237***</Data></Cell><Cell ss:StyleID="s22"><Data ss:Type="String">-0.224***</Data></Cell><Cell ss:StyleID="s22"><Data ss:Type="String">-0.0297</Data></Cell><Cell ss:StyleID="s22"><Data ss:Type="String">-0.157***</Data></Cell><Cell ss:StyleID="s22"><Data ss:Type="String">-0.0158</Data></Cell><Cell ss:StyleID="s22"><Data ss:Type="String">-0.108***</Data></Cell><Cell ss:StyleID="s22"><Data ss:Type="String">-0.0489</Data></Cell><Cell ss:StyleID="s22"><Data ss:Type="String">-0.0720</Data></Cell></Row><Row><Cell ss:StyleID="s32"><Data ss:Type="String"></Data></Cell><Cell ss:StyleID="s22"><Data ss:Type="String">(0.0565)</Data></Cell><Cell ss:StyleID="s22"><Data ss:Type="String">(0.0579)</Data></Cell><Cell ss:StyleID="s22"><Data ss:Type="String">(0.0586)</Data></Cell><Cell ss:StyleID="s22"><Data ss:Type="String">(0.0645)</Data></Cell><Cell ss:StyleID="s22"><Data ss:Type="String">(0.0661)</Data></Cell><Cell ss:StyleID="s22"><Data ss:Type="String">(0.0581)</Data></Cell><Cell ss:StyleID="s22"><Data ss:Type="String">(0.0588)</Data></Cell><Cell ss:StyleID="s22"><Data ss:Type="String">(0.0591)</Data></Cell><Cell ss:StyleID="s22"><Data ss:Type="String">(0.0384)</Data></Cell><Cell ss:StyleID="s22"><Data ss:Type="String">(0.0501)</Data></Cell><Cell ss:StyleID="s22"><Data ss:Type="String">(0.0460)</Data></Cell></Row><Row><Cell ss:StyleID="s32"><Data ss:Type="String">3o.wave#0b.treated</Data></Cell><Cell ss:StyleID="s22"><Data ss:Type="String">0</Data></Cell><Cell ss:StyleID="s22"><Data ss:Type="String">0</Data></Cell><Cell ss:StyleID="s22"><Data ss:Type="String">0</Data></Cell><Cell ss:StyleID="s22"><Data ss:Type="String">0</Data></Cell><Cell ss:StyleID="s22"><Data ss:Type="String">0</Data></Cell><Cell ss:StyleID="s22"><Data ss:Type="String">0</Data></Cell><Cell ss:StyleID="s22"><Data ss:Type="String">0</Data></Cell><Cell ss:StyleID="s22"><Data ss:Type="String">0</Data></Cell><Cell ss:StyleID="s22"><Data ss:Type="String">0</Data></Cell><Cell ss:StyleID="s22"><Data ss:Type="String">0</Data></Cell><Cell ss:StyleID="s22"><Data ss:Type="String">0</Data></Cell></Row><Row><Cell ss:StyleID="s32"><Data ss:Type="String"></Data></Cell><Cell ss:StyleID="s22"><Data ss:Type="String">(0)</Data></Cell><Cell ss:StyleID="s22"><Data ss:Type="String">(0)</Data></Cell><Cell ss:StyleID="s22"><Data ss:Type="String">(0)</Data></Cell><Cell ss:StyleID="s22"><Data ss:Type="String">(0)</Data></Cell><Cell ss:StyleID="s22"><Data ss:Type="String">(0)</Data></Cell><Cell ss:StyleID="s22"><Data ss:Type="String">(0)</Data></Cell><Cell ss:StyleID="s22"><Data ss:Type="String">(0)</Data></Cell><Cell ss:StyleID="s22"><Data ss:Type="String">(0)</Data></Cell><Cell ss:StyleID="s22"><Data ss:Type="String">(0)</Data></Cell><Cell ss:StyleID="s22"><Data ss:Type="String">(0)</Data></Cell><Cell ss:StyleID="s22"><Data ss:Type="String">(0)</Data></Cell></Row><Row><Cell ss:StyleID="s32"><Data ss:Type="String">3.wave#1.treated</Data></Cell><Cell ss:StyleID="s22"><Data ss:Type="String">-0.322***</Data></Cell><Cell ss:StyleID="s22"><Data ss:Type="String">-0.491***</Data></Cell><Cell ss:StyleID="s22"><Data ss:Type="String">-0.302***</Data></Cell><Cell ss:StyleID="s22"><Data ss:Type="String">-0.172**</Data></Cell><Cell ss:StyleID="s22"><Data ss:Type="String">-0.138**</Data></Cell><Cell ss:StyleID="s22"><Data ss:Type="String">-0.0561</Data></Cell><Cell ss:StyleID="s22"><Data ss:Type="String">-0.0870</Data></Cell><Cell ss:StyleID="s22"><Data ss:Type="String">-0.0699</Data></Cell><Cell ss:StyleID="s22"><Data ss:Type="String">-0.137***</Data></Cell><Cell ss:StyleID="s22"><Data ss:Type="String">-0.0983**</Data></Cell><Cell ss:StyleID="s22"><Data ss:Type="String">-0.115**</Data></Cell></Row><Row><Cell ss:StyleID="s32"><Data ss:Type="String"></Data></Cell><Cell ss:StyleID="s22"><Data ss:Type="String">(0.0584)</Data></Cell><Cell ss:StyleID="s22"><Data ss:Type="String">(0.0657)</Data></Cell><Cell ss:StyleID="s22"><Data ss:Type="String">(0.0611)</Data></Cell><Cell ss:StyleID="s22"><Data ss:Type="String">(0.0671)</Data></Cell><Cell ss:StyleID="s22"><Data ss:Type="String">(0.0702)</Data></Cell><Cell ss:StyleID="s22"><Data ss:Type="String">(0.0665)</Data></Cell><Cell ss:StyleID="s22"><Data ss:Type="String">(0.0685)</Data></Cell><Cell ss:StyleID="s22"><Data ss:Type="String">(0.0670)</Data></Cell><Cell ss:StyleID="s22"><Data ss:Type="String">(0.0420)</Data></Cell><Cell ss:StyleID="s22"><Data ss:Type="String">(0.0454)</Data></Cell><Cell ss:StyleID="s22"><Data ss:Type="String">(0.0476)</Data></Cell></Row><Row><Cell ss:StyleID="s32"><Data ss:Type="String">4o.wave#0b.treated</Data></Cell><Cell ss:StyleID="s22"><Data ss:Type="String">0</Data></Cell><Cell ss:StyleID="s22"><Data ss:Type="String">0</Data></Cell><Cell ss:StyleID="s22"><Data ss:Type="String">0</Data></Cell><Cell ss:StyleID="s22"><Data ss:Type="String">0</Data></Cell><Cell ss:StyleID="s22"><Data ss:Type="String">0</Data></Cell><Cell ss:StyleID="s22"><Data ss:Type="String">0</Data></Cell><Cell ss:StyleID="s22"><Data ss:Type="String">0</Data></Cell><Cell ss:StyleID="s22"><Data ss:Type="String">0</Data></Cell><Cell ss:StyleID="s22"><Data ss:Type="String">0</Data></Cell><Cell ss:StyleID="s22"><Data ss:Type="String">0</Data></Cell><Cell ss:StyleID="s22"><Data ss:Type="String">0</Data></Cell></Row><Row><Cell ss:StyleID="s32"><Data ss:Type="String"></Data></Cell><Cell ss:StyleID="s22"><Data ss:Type="String">(0)</Data></Cell><Cell ss:StyleID="s22"><Data ss:Type="String">(0)</Data></Cell><Cell ss:StyleID="s22"><Data ss:Type="String">(0)</Data></Cell><Cell ss:StyleID="s22"><Data ss:Type="String">(0)</Data></Cell><Cell ss:StyleID="s22"><Data ss:Type="String">(0)</Data></Cell><Cell ss:StyleID="s22"><Data ss:Type="String">(0)</Data></Cell><Cell ss:StyleID="s22"><Data ss:Type="String">(0)</Data></Cell><Cell ss:StyleID="s22"><Data ss:Type="String">(0)</Data></Cell><Cell ss:StyleID="s22"><Data ss:Type="String">(0)</Data></Cell><Cell ss:StyleID="s22"><Data ss:Type="String">(0)</Data></Cell><Cell ss:StyleID="s22"><Data ss:Type="String">(0)</Data></Cell></Row><Row><Cell ss:StyleID="s32"><Data ss:Type="String">4.wave#1.treated</Data></Cell><Cell ss:StyleID="s22"><Data ss:Type="String">-0.304***</Data></Cell><Cell ss:StyleID="s22"><Data ss:Type="String">-0.447***</Data></Cell><Cell ss:StyleID="s22"><Data ss:Type="String">-0.397***</Data></Cell><Cell ss:StyleID="s22"><Data ss:Type="String">-0.210***</Data></Cell><Cell ss:StyleID="s22"><Data ss:Type="String">-0.241***</Data></Cell><Cell ss:StyleID="s22"><Data ss:Type="String">0.0399</Data></Cell><Cell ss:StyleID="s22"><Data ss:Type="String">-0.0396</Data></Cell><Cell ss:StyleID="s22"><Data ss:Type="String">0.0441</Data></Cell><Cell ss:StyleID="s22"><Data ss:Type="String">-0.185***</Data></Cell><Cell ss:StyleID="s22"><Data ss:Type="String">-0.0684</Data></Cell><Cell ss:StyleID="s22"><Data ss:Type="String">-0.122**</Data></Cell></Row><Row><Cell ss:StyleID="s32"><Data ss:Type="String"></Data></Cell><Cell ss:StyleID="s22"><Data ss:Type="String">(0.0631)</Data></Cell><Cell ss:StyleID="s22"><Data ss:Type="String">(0.0701)</Data></Cell><Cell ss:StyleID="s22"><Data ss:Type="String">(0.0714)</Data></Cell><Cell ss:StyleID="s22"><Data ss:Type="String">(0.0743)</Data></Cell><Cell ss:StyleID="s22"><Data ss:Type="String">(0.0704)</Data></Cell><Cell ss:StyleID="s22"><Data ss:Type="String">(0.0679)</Data></Cell><Cell ss:StyleID="s22"><Data ss:Type="String">(0.0732)</Data></Cell><Cell ss:StyleID="s22"><Data ss:Type="String">(0.0765)</Data></Cell><Cell ss:StyleID="s22"><Data ss:Type="String">(0.0481)</Data></Cell><Cell ss:StyleID="s22"><Data ss:Type="String">(0.0554)</Data></Cell><Cell ss:StyleID="s22"><Data ss:Type="String">(0.0529)</Data></Cell></Row><Row><Cell ss:StyleID="s32"><Data ss:Type="String">Constant</Data></Cell><Cell ss:StyleID="s22"><Data ss:Type="String">0.415***</Data></Cell><Cell ss:StyleID="s22"><Data ss:Type="String">0.512***</Data></Cell><Cell ss:StyleID="s22"><Data ss:Type="String">0.383***</Data></Cell><Cell ss:StyleID="s22"><Data ss:Type="String">0.450***</Data></Cell><Cell ss:StyleID="s22"><Data ss:Type="String">0.417***</Data></Cell><Cell ss:StyleID="s22"><Data ss:Type="String">0.296***</Data></Cell><Cell ss:StyleID="s22"><Data ss:Type="String">0.555***</Data></Cell><Cell ss:StyleID="s22"><Data ss:Type="String">0.368***</Data></Cell><Cell ss:StyleID="s22"><Data ss:Type="String">0.109***</Data></Cell><Cell ss:StyleID="s22"><Data ss:Type="String">0.176***</Data></Cell><Cell ss:StyleID="s22"><Data ss:Type="String">0.166***</Data></Cell></Row><Row><Cell ss:StyleID="s32"><Data ss:Type="String"></Data></Cell><Cell ss:StyleID="s22"><Data ss:Type="String">(0.0174)</Data></Cell><Cell ss:StyleID="s22"><Data ss:Type="String">(0.0189)</Data></Cell><Cell ss:StyleID="s22"><Data ss:Type="String">(0.0183)</Data></Cell><Cell ss:StyleID="s22"><Data ss:Type="String">(0.0210)</Data></Cell><Cell ss:StyleID="s22"><Data ss:Type="String">(0.0204)</Data></Cell><Cell ss:StyleID="s22"><Data ss:Type="String">(0.0192)</Data></Cell><Cell ss:StyleID="s22"><Data ss:Type="String">(0.0196)</Data></Cell><Cell ss:StyleID="s22"><Data ss:Type="String">(0.0203)</Data></Cell><Cell ss:StyleID="s22"><Data ss:Type="String">(0.0123)</Data></Cell><Cell ss:StyleID="s22"><Data ss:Type="String">(0.0145)</Data></Cell><Cell ss:StyleID="s22"><Data ss:Type="String">(0.0146)</Data></Cell></Row><Row><Cell ss:StyleID="s32"><Data ss:Type="String"></Data></Cell><Cell ss:StyleID="s22"><Data ss:Type="String"></Data></Cell><Cell ss:StyleID="s22"><Data ss:Type="String"></Data></Cell><Cell ss:StyleID="s22"><Data ss:Type="String"></Data></Cell><Cell ss:StyleID="s22"><Data ss:Type="String"></Data></Cell><Cell ss:StyleID="s22"><Data ss:Type="String"></Data></Cell><Cell ss:StyleID="s22"><Data ss:Type="String"></Data></Cell><Cell ss:StyleID="s22"><Data ss:Type="String"></Data></Cell><Cell ss:StyleID="s22"><Data ss:Type="String"></Data></Cell><Cell ss:StyleID="s22"><Data ss:Type="String"></Data></Cell><Cell ss:StyleID="s22"><Data ss:Type="String"></Data></Cell><Cell ss:StyleID="s22"><Data ss:Type="String"></Data></Cell></Row><Row><Cell ss:StyleID="s32"><Data ss:Type="String">Observations</Data></Cell><Cell ss:StyleID="s22"><Data ss:Type="String">2,052</Data></Cell><Cell ss:StyleID="s22"><Data ss:Type="String">2,034</Data></Cell><Cell ss:StyleID="s22"><Data ss:Type="String">2,037</Data></Cell><Cell ss:StyleID="s22"><Data ss:Type="String">2,060</Data></Cell><Cell ss:StyleID="s22"><Data ss:Type="String">2,054</Data></Cell><Cell ss:StyleID="s22"><Data ss:Type="String">2,049</Data></Cell><Cell ss:StyleID="s22"><Data ss:Type="String">2,047</Data></Cell><Cell ss:StyleID="s22"><Data ss:Type="String">2,045</Data></Cell><Cell ss:StyleID="s22"><Data ss:Type="String">2,057</Data></Cell><Cell ss:StyleID="s22"><Data ss:Type="String">2,032</Data></Cell><Cell ss:StyleID="s22"><Data ss:Type="String">2,050</Data></Cell></Row><Row><Cell ss:StyleID="s32"><Data ss:Type="String">R-squared</Data></Cell><Cell ss:StyleID="s22"><Data ss:Type="String">0.056</Data></Cell><Cell ss:StyleID="s22"><Data ss:Type="String">0.248</Data></Cell><Cell ss:StyleID="s22"><Data ss:Type="String">0.168</Data></Cell><Cell ss:StyleID="s22"><Data ss:Type="String">0.038</Data></Cell><Cell ss:StyleID="s22"><Data ss:Type="String">0.045</Data></Cell><Cell ss:StyleID="s22"><Data ss:Type="String">0.016</Data></Cell><Cell ss:StyleID="s22"><Data ss:Type="String">0.023</Data></Cell><Cell ss:StyleID="s22"><Data ss:Type="String">0.015</Data></Cell><Cell ss:StyleID="s22"><Data ss:Type="String">0.031</Data></Cell><Cell ss:StyleID="s22"><Data ss:Type="String">0.033</Data></Cell><Cell ss:StyleID="s22"><Data ss:Type="String">0.041</Data></Cell></Row><Row><Cell ss:StyleID="s33"><Data ss:Type="String">Number of mnr</Data></Cell><Cell ss:StyleID="s23"><Data ss:Type="String">959</Data></Cell><Cell ss:StyleID="s23"><Data ss:Type="String">960</Data></Cell><Cell ss:StyleID="s23"><Data ss:Type="String">960</Data></Cell><Cell ss:StyleID="s23"><Data ss:Type="String">963</Data></Cell><Cell ss:StyleID="s23"><Data ss:Type="String">960</Data></Cell><Cell ss:StyleID="s23"><Data ss:Type="String">957</Data></Cell><Cell ss:StyleID="s23"><Data ss:Type="String">956</Data></Cell><Cell ss:StyleID="s23"><Data ss:Type="String">956</Data></Cell><Cell ss:StyleID="s23"><Data ss:Type="String">959</Data></Cell><Cell ss:StyleID="s23"><Data ss:Type="String">953</Data></Cell><Cell ss:StyleID="s23"><Data ss:Type="String">957</Data></Cell></Row><Row><Cell ss:StyleID="s24"><Data ss:Type="String">Standard errors in parentheses</Data></Cell></Row><Row><Cell ss:StyleID="s24"><Data ss:Type="String">*** p&lt;0.01, ** p&lt;0.05, * p&lt;0.1</Data></Cell></Row></Table><WorksheetOptions xmlns="urn:schemas-microsoft-com:office:excel"><ProtectedObjects>False</ProtectedObjects><ProtectedScenarios>False</ProtectedScenarios></WorksheetOptions></Worksheet></Workbook>
