# Supplementary material for: Moving to productivity: The benefits of healthy buildings
Source: PLoS One. 2020 Aug 6;15(8):e0236029. doi: 10.1371/journal.pone.0236029 (PMC7410200; doi:10.1371/journal.pone.0236029)
Supplement: S2 File — (ZIP) [file pone.0236029.s003.zip › 03_tables/fe_results.xls]

<?xml version="1.0" encoding="US-ASCII" standalone="yes"?><?mso-application progid="Excel.Sheet"?><Workbook xmlns="urn:schemas-microsoft-com:office:spreadsheet" xmlns:o="urn:schemas-microsoft-com:office:office" xmlns:x="urn:schemas-microsoft-com:office:excel" xmlns:ss="urn:schemas-microsoft-com:office:spreadsheet" xmlns:html="http://www.w3.org/TR/REC-html40"><DocumentProperties xmlns="urn:schemas-microsoft-com:office:office"><Author></Author><LastAuthor></LastAuthor><Created></Created><LastSaved></LastSaved><Company></Company><Version></Version></DocumentProperties><ExcelWorkbook  xmlns="urn:schemas-microsoft-com:office:excel"><ProtectStructure>False</ProtectStructure><ProtectWindows>False</ProtectWindows></ExcelWorkbook><Styles><Style ss:ID="Default" ss:Name="Normal"><Alignment ss:Vertical="Bottom"/><Borders/><Font ss:FontName="Calibri" ss:Size="10"/><Interior/><NumberFormat/><Protection/></Style><Style ss:ID="s1"><Font ss:FontName="Calibri" ss:Bold="1" ss:Size="12"/><NumberFormat/></Style><Style ss:ID="s21"><Alignment ss:Horizontal="Center" ss:Vertical="Bottom"/><NumberFormat/><Font ss:FontName="Calibri" ss:Size="10"/><Borders><Border ss:Position="Top" ss:LineStyle="Continuous" ss:Weight="1"/></Borders></Style><Style ss:ID="s22"><Alignment ss:Horizontal="Center" ss:Vertical="Bottom"/><Font ss:FontName="Calibri" ss:Size="10"/><NumberFormat/></Style><Style ss:ID="s23"><Alignment ss:Horizontal="Center" ss:Vertical="Bottom"/><NumberFormat/><Font ss:FontName="Calibri" ss:Size="10"/><Borders><Border ss:Position="Bottom" ss:LineStyle="Continuous" ss:Weight="1"/></Borders></Style><Style ss:ID="s24"><Font ss:FontName="Calibri" ss:Size="10"/><NumberFormat/></Style><Style ss:ID="s31"><Font ss:FontName="Calibri" ss:Size="10"/><Borders><Border ss:Position="Top" ss:LineStyle="Continuous" ss:Weight="1"/></Borders></Style><Style ss:ID="s32"><Font ss:FontName="Calibri" ss:Size="10"/><Borders/></Style><Style ss:ID="s33"><Font ss:FontName="Calibri" ss:Size="10"/><Borders><Border ss:Position="Bottom" ss:LineStyle="Continuous" ss:Weight="1"/></Borders></Style></Styles><Names></Names><Worksheet ss:Name="Sheet1"><Table ss:ExpandedColumnCount="12" ss:ExpandedRowCount="36" x:FullColumns="1" x:FullRows="1"><Column ss:AutoFitWidth="0" ss:Width="108"/><Column ss:AutoFitWidth="0" ss:Width="58"/><Column ss:AutoFitWidth="0" ss:Width="58"/><Column ss:AutoFitWidth="0" ss:Width="58"/><Column ss:AutoFitWidth="0" ss:Width="58"/><Column ss:AutoFitWidth="0" ss:Width="58"/><Column ss:AutoFitWidth="0" ss:Width="58"/><Column ss:AutoFitWidth="0" ss:Width="58"/><Column ss:AutoFitWidth="0" ss:Width="58"/><Column ss:AutoFitWidth="0" ss:Width="58"/><Column ss:AutoFitWidth="0" ss:Width="58"/><Column ss:AutoFitWidth="0" ss:Width="58"/><Row></Row><Row><Cell ss:StyleID="s31"><Data ss:Type="String"></Data></Cell><Cell ss:StyleID="s21"><Data ss:Type="String">(1)</Data></Cell><Cell ss:StyleID="s21"><Data ss:Type="String">(2)</Data></Cell><Cell ss:StyleID="s21"><Data ss:Type="String">(3)</Data></Cell><Cell ss:StyleID="s21"><Data ss:Type="String">(4)</Data></Cell><Cell ss:StyleID="s21"><Data ss:Type="String">(5)</Data></Cell><Cell ss:StyleID="s21"><Data ss:Type="String">(6)</Data></Cell><Cell ss:StyleID="s21"><Data ss:Type="String">(7)</Data></Cell><Cell ss:StyleID="s21"><Data ss:Type="String">(8)</Data></Cell><Cell ss:StyleID="s21"><Data ss:Type="String">(9)</Data></Cell><Cell ss:StyleID="s21"><Data ss:Type="String">(10)</Data></Cell><Cell ss:StyleID="s21"><Data ss:Type="String">(11)</Data></Cell></Row><Row><Cell ss:StyleID="s32"><Data ss:Type="String">VARIABLES</Data></Cell><Cell ss:StyleID="s22"><Data ss:Type="String">sbs</Data></Cell><Cell ss:StyleID="s22"><Data ss:Type="String">aq_sc_1</Data></Cell><Cell ss:StyleID="s22"><Data ss:Type="String">aq_sc_2</Data></Cell><Cell ss:StyleID="s22"><Data ss:Type="String">temp_sc_1</Data></Cell><Cell ss:StyleID="s22"><Data ss:Type="String">temp_sc_2</Data></Cell><Cell ss:StyleID="s22"><Data ss:Type="String">noise_sc_1</Data></Cell><Cell ss:StyleID="s22"><Data ss:Type="String">noise_sc_2</Data></Cell><Cell ss:StyleID="s22"><Data ss:Type="String">noise_sc_3</Data></Cell><Cell ss:StyleID="s22"><Data ss:Type="String">light_sc_1</Data></Cell><Cell ss:StyleID="s22"><Data ss:Type="String">light_sc_2</Data></Cell><Cell ss:StyleID="s22"><Data ss:Type="String">light_sc_3</Data></Cell></Row><Row><Cell ss:StyleID="s31"><Data ss:Type="String"></Data></Cell><Cell ss:StyleID="s21"><Data ss:Type="String"></Data></Cell><Cell ss:StyleID="s21"><Data ss:Type="String"></Data></Cell><Cell ss:StyleID="s21"><Data ss:Type="String"></Data></Cell><Cell ss:StyleID="s21"><Data ss:Type="String"></Data></Cell><Cell ss:StyleID="s21"><Data ss:Type="String"></Data></Cell><Cell ss:StyleID="s21"><Data ss:Type="String"></Data></Cell><Cell ss:StyleID="s21"><Data ss:Type="String"></Data></Cell><Cell ss:StyleID="s21"><Data ss:Type="String"></Data></Cell><Cell ss:StyleID="s21"><Data ss:Type="String"></Data></Cell><Cell ss:StyleID="s21"><Data ss:Type="String"></Data></Cell><Cell ss:StyleID="s21"><Data ss:Type="String"></Data></Cell></Row><Row><Cell ss:StyleID="s32"><Data ss:Type="String">2.wave</Data></Cell><Cell ss:StyleID="s22"><Data ss:Type="String">0.102**</Data></Cell><Cell ss:StyleID="s22"><Data ss:Type="String">-0.0322</Data></Cell><Cell ss:StyleID="s22"><Data ss:Type="String">-0.0149</Data></Cell><Cell ss:StyleID="s22"><Data ss:Type="String">0.400**</Data></Cell><Cell ss:StyleID="s22"><Data ss:Type="String">0.405**</Data></Cell><Cell ss:StyleID="s22"><Data ss:Type="String">0.199</Data></Cell><Cell ss:StyleID="s22"><Data ss:Type="String">0.0271</Data></Cell><Cell ss:StyleID="s22"><Data ss:Type="String">0.0679</Data></Cell><Cell ss:StyleID="s22"><Data ss:Type="String">0.265*</Data></Cell><Cell ss:StyleID="s22"><Data ss:Type="String">0.193</Data></Cell><Cell ss:StyleID="s22"><Data ss:Type="String">0.154</Data></Cell></Row><Row><Cell ss:StyleID="s32"><Data ss:Type="String"></Data></Cell><Cell ss:StyleID="s22"><Data ss:Type="String">(0.0484)</Data></Cell><Cell ss:StyleID="s22"><Data ss:Type="String">(0.152)</Data></Cell><Cell ss:StyleID="s22"><Data ss:Type="String">(0.155)</Data></Cell><Cell ss:StyleID="s22"><Data ss:Type="String">(0.168)</Data></Cell><Cell ss:StyleID="s22"><Data ss:Type="String">(0.175)</Data></Cell><Cell ss:StyleID="s22"><Data ss:Type="String">(0.144)</Data></Cell><Cell ss:StyleID="s22"><Data ss:Type="String">(0.152)</Data></Cell><Cell ss:StyleID="s22"><Data ss:Type="String">(0.138)</Data></Cell><Cell ss:StyleID="s22"><Data ss:Type="String">(0.138)</Data></Cell><Cell ss:StyleID="s22"><Data ss:Type="String">(0.146)</Data></Cell><Cell ss:StyleID="s22"><Data ss:Type="String">(0.136)</Data></Cell></Row><Row><Cell ss:StyleID="s32"><Data ss:Type="String">3.wave</Data></Cell><Cell ss:StyleID="s22"><Data ss:Type="String">0.109**</Data></Cell><Cell ss:StyleID="s22"><Data ss:Type="String">0.120</Data></Cell><Cell ss:StyleID="s22"><Data ss:Type="String">0.125</Data></Cell><Cell ss:StyleID="s22"><Data ss:Type="String">0.205</Data></Cell><Cell ss:StyleID="s22"><Data ss:Type="String">0.163</Data></Cell><Cell ss:StyleID="s22"><Data ss:Type="String">0.178</Data></Cell><Cell ss:StyleID="s22"><Data ss:Type="String">0.0504</Data></Cell><Cell ss:StyleID="s22"><Data ss:Type="String">0.148</Data></Cell><Cell ss:StyleID="s22"><Data ss:Type="String">0.221</Data></Cell><Cell ss:StyleID="s22"><Data ss:Type="String">0.162</Data></Cell><Cell ss:StyleID="s22"><Data ss:Type="String">0.110</Data></Cell></Row><Row><Cell ss:StyleID="s32"><Data ss:Type="String"></Data></Cell><Cell ss:StyleID="s22"><Data ss:Type="String">(0.0503)</Data></Cell><Cell ss:StyleID="s22"><Data ss:Type="String">(0.174)</Data></Cell><Cell ss:StyleID="s22"><Data ss:Type="String">(0.155)</Data></Cell><Cell ss:StyleID="s22"><Data ss:Type="String">(0.179)</Data></Cell><Cell ss:StyleID="s22"><Data ss:Type="String">(0.177)</Data></Cell><Cell ss:StyleID="s22"><Data ss:Type="String">(0.160)</Data></Cell><Cell ss:StyleID="s22"><Data ss:Type="String">(0.181)</Data></Cell><Cell ss:StyleID="s22"><Data ss:Type="String">(0.160)</Data></Cell><Cell ss:StyleID="s22"><Data ss:Type="String">(0.154)</Data></Cell><Cell ss:StyleID="s22"><Data ss:Type="String">(0.153)</Data></Cell><Cell ss:StyleID="s22"><Data ss:Type="String">(0.149)</Data></Cell></Row><Row><Cell ss:StyleID="s32"><Data ss:Type="String">4.wave</Data></Cell><Cell ss:StyleID="s22"><Data ss:Type="String">0.136**</Data></Cell><Cell ss:StyleID="s22"><Data ss:Type="String">0.285</Data></Cell><Cell ss:StyleID="s22"><Data ss:Type="String">0.252</Data></Cell><Cell ss:StyleID="s22"><Data ss:Type="String">0.301</Data></Cell><Cell ss:StyleID="s22"><Data ss:Type="String">0.283</Data></Cell><Cell ss:StyleID="s22"><Data ss:Type="String">0.124</Data></Cell><Cell ss:StyleID="s22"><Data ss:Type="String">0.104</Data></Cell><Cell ss:StyleID="s22"><Data ss:Type="String">0.213</Data></Cell><Cell ss:StyleID="s22"><Data ss:Type="String">0.344**</Data></Cell><Cell ss:StyleID="s22"><Data ss:Type="String">0.245</Data></Cell><Cell ss:StyleID="s22"><Data ss:Type="String">0.275*</Data></Cell></Row><Row><Cell ss:StyleID="s32"><Data ss:Type="String"></Data></Cell><Cell ss:StyleID="s22"><Data ss:Type="String">(0.0547)</Data></Cell><Cell ss:StyleID="s22"><Data ss:Type="String">(0.182)</Data></Cell><Cell ss:StyleID="s22"><Data ss:Type="String">(0.173)</Data></Cell><Cell ss:StyleID="s22"><Data ss:Type="String">(0.202)</Data></Cell><Cell ss:StyleID="s22"><Data ss:Type="String">(0.175)</Data></Cell><Cell ss:StyleID="s22"><Data ss:Type="String">(0.162)</Data></Cell><Cell ss:StyleID="s22"><Data ss:Type="String">(0.188)</Data></Cell><Cell ss:StyleID="s22"><Data ss:Type="String">(0.168)</Data></Cell><Cell ss:StyleID="s22"><Data ss:Type="String">(0.158)</Data></Cell><Cell ss:StyleID="s22"><Data ss:Type="String">(0.172)</Data></Cell><Cell ss:StyleID="s22"><Data ss:Type="String">(0.159)</Data></Cell></Row><Row><Cell ss:StyleID="s32"><Data ss:Type="String">1o.treated</Data></Cell><Cell ss:StyleID="s22"><Data ss:Type="String">-</Data></Cell><Cell ss:StyleID="s22"><Data ss:Type="String">-</Data></Cell><Cell ss:StyleID="s22"><Data ss:Type="String">-</Data></Cell><Cell ss:StyleID="s22"><Data ss:Type="String">-</Data></Cell><Cell ss:StyleID="s22"><Data ss:Type="String">-</Data></Cell><Cell ss:StyleID="s22"><Data ss:Type="String">-</Data></Cell><Cell ss:StyleID="s22"><Data ss:Type="String">-</Data></Cell><Cell ss:StyleID="s22"><Data ss:Type="String">-</Data></Cell><Cell ss:StyleID="s22"><Data ss:Type="String">-</Data></Cell><Cell ss:StyleID="s22"><Data ss:Type="String">-</Data></Cell><Cell ss:StyleID="s22"><Data ss:Type="String">-</Data></Cell></Row><Row><Cell ss:StyleID="s32"><Data ss:Type="String"></Data></Cell><Cell ss:StyleID="s22"><Data ss:Type="String"></Data></Cell><Cell ss:StyleID="s22"><Data ss:Type="String"></Data></Cell><Cell ss:StyleID="s22"><Data ss:Type="String"></Data></Cell><Cell ss:StyleID="s22"><Data ss:Type="String"></Data></Cell><Cell ss:StyleID="s22"><Data ss:Type="String"></Data></Cell><Cell ss:StyleID="s22"><Data ss:Type="String"></Data></Cell><Cell ss:StyleID="s22"><Data ss:Type="String"></Data></Cell><Cell ss:StyleID="s22"><Data ss:Type="String"></Data></Cell><Cell ss:StyleID="s22"><Data ss:Type="String"></Data></Cell><Cell ss:StyleID="s22"><Data ss:Type="String"></Data></Cell><Cell ss:StyleID="s22"><Data ss:Type="String"></Data></Cell></Row><Row><Cell ss:StyleID="s32"><Data ss:Type="String">1b.wave#0b.treated</Data></Cell><Cell ss:StyleID="s22"><Data ss:Type="String">0</Data></Cell><Cell ss:StyleID="s22"><Data ss:Type="String">0</Data></Cell><Cell ss:StyleID="s22"><Data ss:Type="String">0</Data></Cell><Cell ss:StyleID="s22"><Data ss:Type="String">0</Data></Cell><Cell ss:StyleID="s22"><Data ss:Type="String">0</Data></Cell><Cell ss:StyleID="s22"><Data ss:Type="String">0</Data></Cell><Cell ss:StyleID="s22"><Data ss:Type="String">0</Data></Cell><Cell ss:StyleID="s22"><Data ss:Type="String">0</Data></Cell><Cell ss:StyleID="s22"><Data ss:Type="String">0</Data></Cell><Cell ss:StyleID="s22"><Data ss:Type="String">0</Data></Cell><Cell ss:StyleID="s22"><Data ss:Type="String">0</Data></Cell></Row><Row><Cell ss:StyleID="s32"><Data ss:Type="String"></Data></Cell><Cell ss:StyleID="s22"><Data ss:Type="String">(0)</Data></Cell><Cell ss:StyleID="s22"><Data ss:Type="String">(0)</Data></Cell><Cell ss:StyleID="s22"><Data ss:Type="String">(0)</Data></Cell><Cell ss:StyleID="s22"><Data ss:Type="String">(0)</Data></Cell><Cell ss:StyleID="s22"><Data ss:Type="String">(0)</Data></Cell><Cell ss:StyleID="s22"><Data ss:Type="String">(0)</Data></Cell><Cell ss:StyleID="s22"><Data ss:Type="String">(0)</Data></Cell><Cell ss:StyleID="s22"><Data ss:Type="String">(0)</Data></Cell><Cell ss:StyleID="s22"><Data ss:Type="String">(0)</Data></Cell><Cell ss:StyleID="s22"><Data ss:Type="String">(0)</Data></Cell><Cell ss:StyleID="s22"><Data ss:Type="String">(0)</Data></Cell></Row><Row><Cell ss:StyleID="s32"><Data ss:Type="String">1b.wave#1o.treated</Data></Cell><Cell ss:StyleID="s22"><Data ss:Type="String">0</Data></Cell><Cell ss:StyleID="s22"><Data ss:Type="String">0</Data></Cell><Cell ss:StyleID="s22"><Data ss:Type="String">0</Data></Cell><Cell ss:StyleID="s22"><Data ss:Type="String">0</Data></Cell><Cell ss:StyleID="s22"><Data ss:Type="String">0</Data></Cell><Cell ss:StyleID="s22"><Data ss:Type="String">0</Data></Cell><Cell ss:StyleID="s22"><Data ss:Type="String">0</Data></Cell><Cell ss:StyleID="s22"><Data ss:Type="String">0</Data></Cell><Cell ss:StyleID="s22"><Data ss:Type="String">0</Data></Cell><Cell ss:StyleID="s22"><Data ss:Type="String">0</Data></Cell><Cell ss:StyleID="s22"><Data ss:Type="String">0</Data></Cell></Row><Row><Cell ss:StyleID="s32"><Data ss:Type="String"></Data></Cell><Cell ss:StyleID="s22"><Data ss:Type="String">(0)</Data></Cell><Cell ss:StyleID="s22"><Data ss:Type="String">(0)</Data></Cell><Cell ss:StyleID="s22"><Data ss:Type="String">(0)</Data></Cell><Cell ss:StyleID="s22"><Data ss:Type="String">(0)</Data></Cell><Cell ss:StyleID="s22"><Data ss:Type="String">(0)</Data></Cell><Cell ss:StyleID="s22"><Data ss:Type="String">(0)</Data></Cell><Cell ss:StyleID="s22"><Data ss:Type="String">(0)</Data></Cell><Cell ss:StyleID="s22"><Data ss:Type="String">(0)</Data></Cell><Cell ss:StyleID="s22"><Data ss:Type="String">(0)</Data></Cell><Cell ss:StyleID="s22"><Data ss:Type="String">(0)</Data></Cell><Cell ss:StyleID="s22"><Data ss:Type="String">(0)</Data></Cell></Row><Row><Cell ss:StyleID="s32"><Data ss:Type="String">2o.wave#0b.treated</Data></Cell><Cell ss:StyleID="s22"><Data ss:Type="String">0</Data></Cell><Cell ss:StyleID="s22"><Data ss:Type="String">0</Data></Cell><Cell ss:StyleID="s22"><Data ss:Type="String">0</Data></Cell><Cell ss:StyleID="s22"><Data ss:Type="String">0</Data></Cell><Cell ss:StyleID="s22"><Data ss:Type="String">0</Data></Cell><Cell ss:StyleID="s22"><Data ss:Type="String">0</Data></Cell><Cell ss:StyleID="s22"><Data ss:Type="String">0</Data></Cell><Cell ss:StyleID="s22"><Data ss:Type="String">0</Data></Cell><Cell ss:StyleID="s22"><Data ss:Type="String">0</Data></Cell><Cell ss:StyleID="s22"><Data ss:Type="String">0</Data></Cell><Cell ss:StyleID="s22"><Data ss:Type="String">0</Data></Cell></Row><Row><Cell ss:StyleID="s32"><Data ss:Type="String"></Data></Cell><Cell ss:StyleID="s22"><Data ss:Type="String">(0)</Data></Cell><Cell ss:StyleID="s22"><Data ss:Type="String">(0)</Data></Cell><Cell ss:StyleID="s22"><Data ss:Type="String">(0)</Data></Cell><Cell ss:StyleID="s22"><Data ss:Type="String">(0)</Data></Cell><Cell ss:StyleID="s22"><Data ss:Type="String">(0)</Data></Cell><Cell ss:StyleID="s22"><Data ss:Type="String">(0)</Data></Cell><Cell ss:StyleID="s22"><Data ss:Type="String">(0)</Data></Cell><Cell ss:StyleID="s22"><Data ss:Type="String">(0)</Data></Cell><Cell ss:StyleID="s22"><Data ss:Type="String">(0)</Data></Cell><Cell ss:StyleID="s22"><Data ss:Type="String">(0)</Data></Cell><Cell ss:StyleID="s22"><Data ss:Type="String">(0)</Data></Cell></Row><Row><Cell ss:StyleID="s32"><Data ss:Type="String">2.wave#1.treated</Data></Cell><Cell ss:StyleID="s22"><Data ss:Type="String">-0.243***</Data></Cell><Cell ss:StyleID="s22"><Data ss:Type="String">-1.917***</Data></Cell><Cell ss:StyleID="s22"><Data ss:Type="String">-1.465***</Data></Cell><Cell ss:StyleID="s22"><Data ss:Type="String">-1.061***</Data></Cell><Cell ss:StyleID="s22"><Data ss:Type="String">-1.020***</Data></Cell><Cell ss:StyleID="s22"><Data ss:Type="String">-0.107</Data></Cell><Cell ss:StyleID="s22"><Data ss:Type="String">-0.458**</Data></Cell><Cell ss:StyleID="s22"><Data ss:Type="String">-0.166</Data></Cell><Cell ss:StyleID="s22"><Data ss:Type="String">-1.012***</Data></Cell><Cell ss:StyleID="s22"><Data ss:Type="String">-0.821***</Data></Cell><Cell ss:StyleID="s22"><Data ss:Type="String">-0.851***</Data></Cell></Row><Row><Cell ss:StyleID="s32"><Data ss:Type="String"></Data></Cell><Cell ss:StyleID="s22"><Data ss:Type="String">(0.0565)</Data></Cell><Cell ss:StyleID="s22"><Data ss:Type="String">(0.196)</Data></Cell><Cell ss:StyleID="s22"><Data ss:Type="String">(0.191)</Data></Cell><Cell ss:StyleID="s22"><Data ss:Type="String">(0.210)</Data></Cell><Cell ss:StyleID="s22"><Data ss:Type="String">(0.213)</Data></Cell><Cell ss:StyleID="s22"><Data ss:Type="String">(0.190)</Data></Cell><Cell ss:StyleID="s22"><Data ss:Type="String">(0.197)</Data></Cell><Cell ss:StyleID="s22"><Data ss:Type="String">(0.175)</Data></Cell><Cell ss:StyleID="s22"><Data ss:Type="String">(0.170)</Data></Cell><Cell ss:StyleID="s22"><Data ss:Type="String">(0.180)</Data></Cell><Cell ss:StyleID="s22"><Data ss:Type="String">(0.170)</Data></Cell></Row><Row><Cell ss:StyleID="s32"><Data ss:Type="String">3o.wave#0b.treated</Data></Cell><Cell ss:StyleID="s22"><Data ss:Type="String">0</Data></Cell><Cell ss:StyleID="s22"><Data ss:Type="String">0</Data></Cell><Cell ss:StyleID="s22"><Data ss:Type="String">0</Data></Cell><Cell ss:StyleID="s22"><Data ss:Type="String">0</Data></Cell><Cell ss:StyleID="s22"><Data ss:Type="String">0</Data></Cell><Cell ss:StyleID="s22"><Data ss:Type="String">0</Data></Cell><Cell ss:StyleID="s22"><Data ss:Type="String">0</Data></Cell><Cell ss:StyleID="s22"><Data ss:Type="String">0</Data></Cell><Cell ss:StyleID="s22"><Data ss:Type="String">0</Data></Cell><Cell ss:StyleID="s22"><Data ss:Type="String">0</Data></Cell><Cell ss:StyleID="s22"><Data ss:Type="String">0</Data></Cell></Row><Row><Cell ss:StyleID="s32"><Data ss:Type="String"></Data></Cell><Cell ss:StyleID="s22"><Data ss:Type="String">(0)</Data></Cell><Cell ss:StyleID="s22"><Data ss:Type="String">(0)</Data></Cell><Cell ss:StyleID="s22"><Data ss:Type="String">(0)</Data></Cell><Cell ss:StyleID="s22"><Data ss:Type="String">(0)</Data></Cell><Cell ss:StyleID="s22"><Data ss:Type="String">(0)</Data></Cell><Cell ss:StyleID="s22"><Data ss:Type="String">(0)</Data></Cell><Cell ss:StyleID="s22"><Data ss:Type="String">(0)</Data></Cell><Cell ss:StyleID="s22"><Data ss:Type="String">(0)</Data></Cell><Cell ss:StyleID="s22"><Data ss:Type="String">(0)</Data></Cell><Cell ss:StyleID="s22"><Data ss:Type="String">(0)</Data></Cell><Cell ss:StyleID="s22"><Data ss:Type="String">(0)</Data></Cell></Row><Row><Cell ss:StyleID="s32"><Data ss:Type="String">3.wave#1.treated</Data></Cell><Cell ss:StyleID="s22"><Data ss:Type="String">-0.322***</Data></Cell><Cell ss:StyleID="s22"><Data ss:Type="String">-2.269***</Data></Cell><Cell ss:StyleID="s22"><Data ss:Type="String">-1.895***</Data></Cell><Cell ss:StyleID="s22"><Data ss:Type="String">-0.889***</Data></Cell><Cell ss:StyleID="s22"><Data ss:Type="String">-0.855***</Data></Cell><Cell ss:StyleID="s22"><Data ss:Type="String">-0.110</Data></Cell><Cell ss:StyleID="s22"><Data ss:Type="String">-0.437**</Data></Cell><Cell ss:StyleID="s22"><Data ss:Type="String">-0.345*</Data></Cell><Cell ss:StyleID="s22"><Data ss:Type="String">-0.980***</Data></Cell><Cell ss:StyleID="s22"><Data ss:Type="String">-0.948***</Data></Cell><Cell ss:StyleID="s22"><Data ss:Type="String">-0.940***</Data></Cell></Row><Row><Cell ss:StyleID="s32"><Data ss:Type="String"></Data></Cell><Cell ss:StyleID="s22"><Data ss:Type="String">(0.0584)</Data></Cell><Cell ss:StyleID="s22"><Data ss:Type="String">(0.209)</Data></Cell><Cell ss:StyleID="s22"><Data ss:Type="String">(0.187)</Data></Cell><Cell ss:StyleID="s22"><Data ss:Type="String">(0.221)</Data></Cell><Cell ss:StyleID="s22"><Data ss:Type="String">(0.216)</Data></Cell><Cell ss:StyleID="s22"><Data ss:Type="String">(0.201)</Data></Cell><Cell ss:StyleID="s22"><Data ss:Type="String">(0.221)</Data></Cell><Cell ss:StyleID="s22"><Data ss:Type="String">(0.193)</Data></Cell><Cell ss:StyleID="s22"><Data ss:Type="String">(0.182)</Data></Cell><Cell ss:StyleID="s22"><Data ss:Type="String">(0.179)</Data></Cell><Cell ss:StyleID="s22"><Data ss:Type="String">(0.176)</Data></Cell></Row><Row><Cell ss:StyleID="s32"><Data ss:Type="String">4o.wave#0b.treated</Data></Cell><Cell ss:StyleID="s22"><Data ss:Type="String">0</Data></Cell><Cell ss:StyleID="s22"><Data ss:Type="String">0</Data></Cell><Cell ss:StyleID="s22"><Data ss:Type="String">0</Data></Cell><Cell ss:StyleID="s22"><Data ss:Type="String">0</Data></Cell><Cell ss:StyleID="s22"><Data ss:Type="String">0</Data></Cell><Cell ss:StyleID="s22"><Data ss:Type="String">0</Data></Cell><Cell ss:StyleID="s22"><Data ss:Type="String">0</Data></Cell><Cell ss:StyleID="s22"><Data ss:Type="String">0</Data></Cell><Cell ss:StyleID="s22"><Data ss:Type="String">0</Data></Cell><Cell ss:StyleID="s22"><Data ss:Type="String">0</Data></Cell><Cell ss:StyleID="s22"><Data ss:Type="String">0</Data></Cell></Row><Row><Cell ss:StyleID="s32"><Data ss:Type="String"></Data></Cell><Cell ss:StyleID="s22"><Data ss:Type="String">(0)</Data></Cell><Cell ss:StyleID="s22"><Data ss:Type="String">(0)</Data></Cell><Cell ss:StyleID="s22"><Data ss:Type="String">(0)</Data></Cell><Cell ss:StyleID="s22"><Data ss:Type="String">(0)</Data></Cell><Cell ss:StyleID="s22"><Data ss:Type="String">(0)</Data></Cell><Cell ss:StyleID="s22"><Data ss:Type="String">(0)</Data></Cell><Cell ss:StyleID="s22"><Data ss:Type="String">(0)</Data></Cell><Cell ss:StyleID="s22"><Data ss:Type="String">(0)</Data></Cell><Cell ss:StyleID="s22"><Data ss:Type="String">(0)</Data></Cell><Cell ss:StyleID="s22"><Data ss:Type="String">(0)</Data></Cell><Cell ss:StyleID="s22"><Data ss:Type="String">(0)</Data></Cell></Row><Row><Cell ss:StyleID="s32"><Data ss:Type="String">4.wave#1.treated</Data></Cell><Cell ss:StyleID="s22"><Data ss:Type="String">-0.304***</Data></Cell><Cell ss:StyleID="s22"><Data ss:Type="String">-2.022***</Data></Cell><Cell ss:StyleID="s22"><Data ss:Type="String">-1.614***</Data></Cell><Cell ss:StyleID="s22"><Data ss:Type="String">-1.050***</Data></Cell><Cell ss:StyleID="s22"><Data ss:Type="String">-1.011***</Data></Cell><Cell ss:StyleID="s22"><Data ss:Type="String">0.314</Data></Cell><Cell ss:StyleID="s22"><Data ss:Type="String">-0.0291</Data></Cell><Cell ss:StyleID="s22"><Data ss:Type="String">-0.00408</Data></Cell><Cell ss:StyleID="s22"><Data ss:Type="String">-1.032***</Data></Cell><Cell ss:StyleID="s22"><Data ss:Type="String">-0.934***</Data></Cell><Cell ss:StyleID="s22"><Data ss:Type="String">-1.022***</Data></Cell></Row><Row><Cell ss:StyleID="s32"><Data ss:Type="String"></Data></Cell><Cell ss:StyleID="s22"><Data ss:Type="String">(0.0631)</Data></Cell><Cell ss:StyleID="s22"><Data ss:Type="String">(0.221)</Data></Cell><Cell ss:StyleID="s22"><Data ss:Type="String">(0.207)</Data></Cell><Cell ss:StyleID="s22"><Data ss:Type="String">(0.241)</Data></Cell><Cell ss:StyleID="s22"><Data ss:Type="String">(0.214)</Data></Cell><Cell ss:StyleID="s22"><Data ss:Type="String">(0.209)</Data></Cell><Cell ss:StyleID="s22"><Data ss:Type="String">(0.228)</Data></Cell><Cell ss:StyleID="s22"><Data ss:Type="String">(0.206)</Data></Cell><Cell ss:StyleID="s22"><Data ss:Type="String">(0.189)</Data></Cell><Cell ss:StyleID="s22"><Data ss:Type="String">(0.199)</Data></Cell><Cell ss:StyleID="s22"><Data ss:Type="String">(0.189)</Data></Cell></Row><Row><Cell ss:StyleID="s32"><Data ss:Type="String">Constant</Data></Cell><Cell ss:StyleID="s22"><Data ss:Type="String">0.415***</Data></Cell><Cell ss:StyleID="s22"><Data ss:Type="String">4.390***</Data></Cell><Cell ss:StyleID="s22"><Data ss:Type="String">4.077***</Data></Cell><Cell ss:StyleID="s22"><Data ss:Type="String">4.134***</Data></Cell><Cell ss:StyleID="s22"><Data ss:Type="String">3.985***</Data></Cell><Cell ss:StyleID="s22"><Data ss:Type="String">3.605***</Data></Cell><Cell ss:StyleID="s22"><Data ss:Type="String">4.532***</Data></Cell><Cell ss:StyleID="s22"><Data ss:Type="String">4.019***</Data></Cell><Cell ss:StyleID="s22"><Data ss:Type="String">2.749***</Data></Cell><Cell ss:StyleID="s22"><Data ss:Type="String">3.049***</Data></Cell><Cell ss:StyleID="s22"><Data ss:Type="String">3.162***</Data></Cell></Row><Row><Cell ss:StyleID="s32"><Data ss:Type="String"></Data></Cell><Cell ss:StyleID="s22"><Data ss:Type="String">(0.0174)</Data></Cell><Cell ss:StyleID="s22"><Data ss:Type="String">(0.0656)</Data></Cell><Cell ss:StyleID="s22"><Data ss:Type="String">(0.0596)</Data></Cell><Cell ss:StyleID="s22"><Data ss:Type="String">(0.0696)</Data></Cell><Cell ss:StyleID="s22"><Data ss:Type="String">(0.0658)</Data></Cell><Cell ss:StyleID="s22"><Data ss:Type="String">(0.0669)</Data></Cell><Cell ss:StyleID="s22"><Data ss:Type="String">(0.0671)</Data></Cell><Cell ss:StyleID="s22"><Data ss:Type="String">(0.0600)</Data></Cell><Cell ss:StyleID="s22"><Data ss:Type="String">(0.0550)</Data></Cell><Cell ss:StyleID="s22"><Data ss:Type="String">(0.0537)</Data></Cell><Cell ss:StyleID="s22"><Data ss:Type="String">(0.0543)</Data></Cell></Row><Row><Cell ss:StyleID="s32"><Data ss:Type="String"></Data></Cell><Cell ss:StyleID="s22"><Data ss:Type="String"></Data></Cell><Cell ss:StyleID="s22"><Data ss:Type="String"></Data></Cell><Cell ss:StyleID="s22"><Data ss:Type="String"></Data></Cell><Cell ss:StyleID="s22"><Data ss:Type="String"></Data></Cell><Cell ss:StyleID="s22"><Data ss:Type="String"></Data></Cell><Cell ss:StyleID="s22"><Data ss:Type="String"></Data></Cell><Cell ss:StyleID="s22"><Data ss:Type="String"></Data></Cell><Cell ss:StyleID="s22"><Data ss:Type="String"></Data></Cell><Cell ss:StyleID="s22"><Data ss:Type="String"></Data></Cell><Cell ss:StyleID="s22"><Data ss:Type="String"></Data></Cell><Cell ss:StyleID="s22"><Data ss:Type="String"></Data></Cell></Row><Row><Cell ss:StyleID="s32"><Data ss:Type="String">Observations</Data></Cell><Cell ss:StyleID="s22"><Data ss:Type="String">2,052</Data></Cell><Cell ss:StyleID="s22"><Data ss:Type="String">2,034</Data></Cell><Cell ss:StyleID="s22"><Data ss:Type="String">2,037</Data></Cell><Cell ss:StyleID="s22"><Data ss:Type="String">2,060</Data></Cell><Cell ss:StyleID="s22"><Data ss:Type="String">2,054</Data></Cell><Cell ss:StyleID="s22"><Data ss:Type="String">2,049</Data></Cell><Cell ss:StyleID="s22"><Data ss:Type="String">2,047</Data></Cell><Cell ss:StyleID="s22"><Data ss:Type="String">2,045</Data></Cell><Cell ss:StyleID="s22"><Data ss:Type="String">2,057</Data></Cell><Cell ss:StyleID="s22"><Data ss:Type="String">2,032</Data></Cell><Cell ss:StyleID="s22"><Data ss:Type="String">2,050</Data></Cell></Row><Row><Cell ss:StyleID="s32"><Data ss:Type="String">R-squared</Data></Cell><Cell ss:StyleID="s22"><Data ss:Type="String">0.056</Data></Cell><Cell ss:StyleID="s22"><Data ss:Type="String">0.340</Data></Cell><Cell ss:StyleID="s22"><Data ss:Type="String">0.278</Data></Cell><Cell ss:StyleID="s22"><Data ss:Type="String">0.053</Data></Cell><Cell ss:StyleID="s22"><Data ss:Type="String">0.055</Data></Cell><Cell ss:StyleID="s22"><Data ss:Type="String">0.019</Data></Cell><Cell ss:StyleID="s22"><Data ss:Type="String">0.030</Data></Cell><Cell ss:StyleID="s22"><Data ss:Type="String">0.019</Data></Cell><Cell ss:StyleID="s22"><Data ss:Type="String">0.093</Data></Cell><Cell ss:StyleID="s22"><Data ss:Type="String">0.078</Data></Cell><Cell ss:StyleID="s22"><Data ss:Type="String">0.096</Data></Cell></Row><Row><Cell ss:StyleID="s33"><Data ss:Type="String">Number of mnr</Data></Cell><Cell ss:StyleID="s23"><Data ss:Type="String">959</Data></Cell><Cell ss:StyleID="s23"><Data ss:Type="String">960</Data></Cell><Cell ss:StyleID="s23"><Data ss:Type="String">960</Data></Cell><Cell ss:StyleID="s23"><Data ss:Type="String">963</Data></Cell><Cell ss:StyleID="s23"><Data ss:Type="String">960</Data></Cell><Cell ss:StyleID="s23"><Data ss:Type="String">957</Data></Cell><Cell ss:StyleID="s23"><Data ss:Type="String">956</Data></Cell><Cell ss:StyleID="s23"><Data ss:Type="String">956</Data></Cell><Cell ss:StyleID="s23"><Data ss:Type="String">959</Data></Cell><Cell ss:StyleID="s23"><Data ss:Type="String">953</Data></Cell><Cell ss:StyleID="s23"><Data ss:Type="String">957</Data></Cell></Row><Row><Cell ss:StyleID="s24"><Data ss:Type="String">Standard errors in parentheses</Data></Cell></Row><Row><Cell ss:StyleID="s24"><Data ss:Type="String">*** p&lt;0.01, ** p&lt;0.05, * p&lt;0.1</Data></Cell></Row></Table><WorksheetOptions xmlns="urn:schemas-microsoft-com:office:excel"><ProtectedObjects>False</ProtectedObjects><ProtectedScenarios>False</ProtectedScenarios></WorksheetOptions></Worksheet></Workbook>
