# Supplementary material for: Moving to productivity: The benefits of healthy buildings
Source: PLoS One. 2020 Aug 6;15(8):e0236029. doi: 10.1371/journal.pone.0236029 (PMC7410200; doi:10.1371/journal.pone.0236029)
Supplement: S2 File — (ZIP) [file pone.0236029.s003.zip › 03_tables/reg_sick_building_ieq.tex]

% Table generated by Excel2LaTeX from sheet 'Sheet1'
    \begin{tabular}{lc}
    \hline 
          & (1) \\
    \hline
          &  \\
    Air Quality (Dissatisfaction) & 0.102*** \\
          & (0.015) \\
    Temperature Quality (Dissatisfaction) & 0.016 \\
          & (0.014) \\
    Light Quality (Dissatisfaction) & 0.006 \\
          & (0.019) \\
    Noise (Dissatisfaction) & 0.010 \\
          & (0.016) \\
    Space Available (Dissatisfaction) & -0.011 \\
          & (0.015) \\
    Visual Privacy (Dissatisfaction) & 0.018 \\
          & (0.015) \\
    Interaction Colleagues (Dissatisfaction) & -0.015 \\
          & (0.016) \\
    Office Layout (Hinders Work) & -0.001 \\
          & (0.019) \\
    Furniture Comfort(Dissatisfaction) & 0.039* \\
          & (0.023) \\
    Adaptable Furniture (Dissatisfaction) & -0.050** \\
          & (0.020) \\
    Color Furniture  (Dissatisfaction) & -0.004 \\
          & (0.016) \\
    Furniture And Equipment (Hinders Work) & 0.042* \\
          & (0.022) \\
    Observations & 1,279 \\
    R-squared & 0.243 \\
    \hline
    \end{tabular}%
  \label{tab:addlabel}%
