# Supplementary material for: Moving to productivity: The benefits of healthy buildings
Source: PLoS One. 2020 Aug 6;15(8):e0236029. doi: 10.1371/journal.pone.0236029 (PMC7410200; doi:10.1371/journal.pone.0236029)
Supplement: S2 File — (ZIP) [file pone.0236029.s003.zip › 03_tables/diff.tex]

{
\def\sym#1{\ifmmode^{#1}\else\(^{#1}\)\fi}
\begin{tabular*}{\textwidth}{@{\hskip\tabcolsep\extracolsep\fill}l*{2}{ccc}}
\toprule
                    &\multicolumn{3}{c}{Before Moving Date}         &\multicolumn{3}{c}{After Moving Date}          \\
                    &   Relocated&Non-Relocated&        Diff         &   Relocated&Non-Relocated&        Diff         \\
                    &        (1) &        (2) &        (3)         &        (4) &        (5) &       (6) \\
\midrule
\emph{Indoor Environmental Conditions}&            &            &                     &            &            &                     \\
\qquad Air Quality (Dissatisfaction)&        4.50&        4.18&        0.31\sym{**} &        2.65&        3.95&       -1.30\sym{***}\\
\qquad Air Quality (Hinders Work)&        4.14&        3.95&        0.19         &        2.68&        3.80&       -1.12\sym{***}\\
\qquad Temperature Quality (Dissatisfaction)&        4.15&        3.94&        0.21         &        3.60&        4.07&       -0.47\sym{***}\\
\qquad Temperature Quality (Hinders Work)&        4.02&        3.84&        0.18         &        3.45&        3.92&       -0.47\sym{***}\\
\qquad Light Quality (Dissatisfaction)&        2.83&        2.57&        0.26\sym{**} &        2.15&        2.68&       -0.53\sym{***}\\
\qquad Views (Dissatisfaction)&        3.14&        2.83&        0.31\sym{**} &        2.50&        2.85&       -0.34\sym{***}\\
\qquad Light Quality (Hinders Work)&        3.25&        2.90&        0.35\sym{***}&        2.58&        2.93&       -0.35\sym{***}\\
\qquad Noise (Dissatisfaction)&        3.58&        3.61&       -0.03         &        3.82&        3.73&        0.10         \\
\qquad Privacy (Dissatisfaction)&        4.54&        4.40&        0.15         &        4.37&        4.41&       -0.05         \\
\qquad Noise (Hinders Work)&        4.03&        3.93&        0.10         &        4.06&        4.00&        0.06         \\
\emph{Health}       &            &            &                     &            &            &                     \\
\qquad Sick Building Syndrome (1=Yes)&        0.42&        0.44&       -0.03         &        0.26&        0.45&       -0.19\sym{***}\\
\qquad No days on sick leave (1=yes)&        0.53&        0.53&        0.01         &        0.57&        0.61&       -0.04         \\
\emph{Office Layout}&            &            &                     &            &            &                     \\
\qquad Space Available (Dissatisfaction)&        2.66&        3.03&       -0.38\sym{***}&        2.72&        2.90&       -0.19\sym{**} \\
\qquad Visual Privacy (Dissatisfaction)&        3.06&        3.41&       -0.35\sym{**} &        3.35&        3.51&       -0.15         \\
\qquad Interaction Colleagues (Dissatisfaction)&        2.48&        2.58&       -0.11         &        2.43&        2.47&       -0.04         \\
\qquad Office Layout (Hinders Work)&        2.89&        3.05&       -0.16         &        2.85&        3.02&       -0.16\sym{*}  \\
\qquad Furniture Comfort(Dissatisfaction)&        3.37&        3.18&        0.19         &        2.23&        2.81&       -0.58\sym{***}\\
\qquad Adaptable Furniture (Dissatisfaction)&        3.56&        3.22&        0.34\sym{**} &        2.20&        2.77&       -0.58\sym{***}\\
\qquad Color Furniture  (Dissatisfaction)&        3.87&        3.68&        0.19         &        2.32&        3.06&       -0.73\sym{***}\\
\qquad Furniture And Equipment (Hinders Work)&        3.27&        3.17&        0.10         &        2.31&        2.89&       -0.58\sym{***}\\
\bottomrule
\end{tabular*}
}
