# Supplementary material for: Moving to productivity: The benefits of healthy buildings
Source: PLoS One. 2020 Aug 6;15(8):e0236029. doi: 10.1371/journal.pone.0236029 (PMC7410200; doi:10.1371/journal.pone.0236029)
Supplement: S2 File — (ZIP) [file pone.0236029.s003.zip › 03_tables/basic_did_satis.tex]

{
	\def\sym#1{\ifmmode^{#1}\else\(^{#1}\)\fi}
	\begin{tabular*}{\textwidth}{@{\hskip\tabcolsep\extracolsep\fill}l*{5}{c}}
		\hline
		&  (1) & (2) & (3) & (4) & (5) \\	
		\hline
		\emph{Job Satisfaction}  & & & & & \\
\qquad At work I am full of energy&      -0.025         &      -0.037         &       0.006         &       0.006         &      -0.001         \\
                    &     (0.030)         &     (0.030)         &     (0.035)         &     (0.035)         &     (0.038)         \\
\qquad When I work I feel fit and strong&      -0.023         &      -0.040         &       0.027         &       0.027         &      -0.005         \\
                    &     (0.031)         &     (0.031)         &     (0.037)         &     (0.037)         &     (0.042)         \\
\qquad I am enthusiastic about my job&       0.001         &      -0.010         &       0.046         &       0.046         &       0.080\sym{*}  \\
                    &     (0.027)         &     (0.027)         &     (0.031)         &     (0.031)         &     (0.038)         \\
\qquad My work inspires me &      -0.041         &      -0.054         &      -0.021         &      -0.021         &      -0.024         \\
                    &     (0.028)         &     (0.028)         &     (0.033)         &     (0.033)         &     (0.041)         \\
\qquad When I get up in the morning, I feel like going to work&      -0.022         &      -0.034         &       0.028         &       0.028         &       0.023         \\
                    &     (0.029)         &     (0.029)         &     (0.034)         &     (0.034)         &     (0.040)         \\
\qquad When I am working very intensively, I feel happy&      -0.009         &      -0.019         &       0.041         &       0.042         &       0.029         \\
                    &     (0.023)         &     (0.023)         &     (0.025)         &     (0.025)         &     (0.030)         \\
\qquad I am proud of the work that I do&      -0.005         &      -0.014         &       0.041         &       0.041         &       0.043         \\
                    &     (0.027)         &     (0.027)         &     (0.031)         &     (0.031)         &     (0.037)         \\
\qquad I am completely absorbed in my work&      -0.035         &      -0.043         &       0.007         &       0.007         &       0.000         \\
                    &     (0.027)         &     (0.027)         &     (0.030)         &     (0.030)         &     (0.037)         \\
\qquad When I am working, I can go on for a long time&       0.029         &       0.015         &      -0.003         &      -0.003         &      -0.002         \\
                    &     (0.031)         &     (0.031)         &     (0.033)         &     (0.033)         &     (0.040)         \\
\qquad My work is transporting me &       0.042         &       0.027         &       0.035         &       0.036         &       0.025         \\
                    &     (0.045)         &     (0.045)         &     (0.048)         &     (0.048)         &     (0.058)         \\
\qquad At work I have a great mental (mental) resilience&       0.013         &       0.007         &       0.031         &       0.031         &       0.000         \\
                    &     (0.029)         &     (0.029)         &     (0.032)         &     (0.032)         &     (0.039)         \\
\qquad I always keep going at work, even when things are not going well&      -0.004         &      -0.006         &       0.039         &       0.039         &       0.023         \\
                    &     (0.024)         &     (0.024)         &     (0.027)         &     (0.027)         &     (0.034)         \\
\addlinespace
Wave Fixed-Effects  & NO & YES & NO & YES & YES \\
Individual Fixed-Effects   & NO & NO & YES & YES & YES \\
Controls  & NO & NO & NO & NO & YES \\
\hline
\end{tabular*}
}
