# Supplementary material for: Moving to productivity: The benefits of healthy buildings
Source: PLoS One. 2020 Aug 6;15(8):e0236029. doi: 10.1371/journal.pone.0236029 (PMC7410200; doi:10.1371/journal.pone.0236029)
Supplement: S2 File — (ZIP) [file pone.0236029.s003.zip › 03_tables/document_v1.log]

This is pdfTeX, Version 3.14159265-2.6-1.40.20 (MiKTeX 2.9.7000 64-bit) (preloaded format=pdflatex 2019.4.1)  6 APR 2019 17:53
entering extended mode
**./document_v1.tex
(document_v1.tex
LaTeX2e <2018-12-01>

("C:\Users\J.PalaciosTemprano\AppData\Local\Programs\MiKTeX 2.9\tex/latex/base\
article.cls"
Document Class: article 2018/09/03 v1.4i Standard LaTeX document class

("C:\Users\J.PalaciosTemprano\AppData\Local\Programs\MiKTeX 2.9\tex/latex/base\
fleqn.clo"
File: fleqn.clo 2016/12/29 v1.2b Standard LaTeX option (flush left equations)
\mathindent=\dimen102
Applying: [2015/01/01] Make \[ robust on input line 50.
LaTeX Info: Redefining \[ on input line 51.
Already applied: [0000/00/00] Make \[ robust on input line 62.
Applying: [2015/01/01] Make \] robust on input line 74.
LaTeX Info: Redefining \] on input line 75.
Already applied: [0000/00/00] Make \] robust on input line 83.
)
("C:\Users\J.PalaciosTemprano\AppData\Local\Programs\MiKTeX 2.9\tex/latex/base\
size11.clo"
File: size11.clo 2018/09/03 v1.4i Standard LaTeX file (size option)
)
\c@part=\count80
\c@section=\count81
\c@subsection=\count82
\c@subsubsection=\count83
\c@paragraph=\count84
\c@subparagraph=\count85
\c@figure=\count86
\c@table=\count87
\abovecaptionskip=\skip41
\belowcaptionskip=\skip42
\bibindent=\dimen103
)
("C:\Users\J.PalaciosTemprano\AppData\Local\Programs\MiKTeX 2.9\tex/latex/a4wid
e\a4wide.sty"
Package: a4wide 1994/08/30

("C:\Users\J.PalaciosTemprano\AppData\Local\Programs\MiKTeX 2.9\tex/latex/ntgcl
ass\a4.sty"
Package: a4 2004/04/15 v1.2g A4 based page layout
))
("C:\Users\J.PalaciosTemprano\AppData\Local\Programs\MiKTeX 2.9\tex/latex/graph
ics\epsfig.sty"
Package: epsfig 2017/06/25 v1.7b (e)psfig emulation (SPQR)

("C:\Users\J.PalaciosTemprano\AppData\Local\Programs\MiKTeX 2.9\tex/latex/graph
ics\graphicx.sty"
Package: graphicx 2017/06/01 v1.1a Enhanced LaTeX Graphics (DPC,SPQR)

("C:\Users\J.PalaciosTemprano\AppData\Local\Programs\MiKTeX 2.9\tex/latex/graph
ics\keyval.sty"
Package: keyval 2014/10/28 v1.15 key=value parser (DPC)
\KV@toks@=\toks14
)
("C:\Users\J.PalaciosTemprano\AppData\Local\Programs\MiKTeX 2.9\tex/latex/graph
ics\graphics.sty"
Package: graphics 2017/06/25 v1.2c Standard LaTeX Graphics (DPC,SPQR)

("C:\Users\J.PalaciosTemprano\AppData\Local\Programs\MiKTeX 2.9\tex/latex/graph
ics\trig.sty"
Package: trig 2016/01/03 v1.10 sin cos tan (DPC)
)
("C:\Users\J.PalaciosTemprano\AppData\Local\Programs\MiKTeX 2.9\tex/latex/graph
ics-cfg\graphics.cfg"
File: graphics.cfg 2016/06/04 v1.11 sample graphics configuration
)
Package graphics Info: Driver file: pdftex.def on input line 99.

("C:\Users\J.PalaciosTemprano\AppData\Local\Programs\MiKTeX 2.9\tex/latex/graph
ics-def\pdftex.def"
File: pdftex.def 2018/01/08 v1.0l Graphics/color driver for pdftex
))
\Gin@req@height=\dimen104
\Gin@req@width=\dimen105
)
\epsfxsize=\dimen106
\epsfysize=\dimen107
)
("C:\Users\J.PalaciosTemprano\AppData\Local\Programs\MiKTeX 2.9\tex/latex/multi
row\multirow.sty"
Package: multirow 2019/01/01 v2.4 Span multiple rows of a table
\multirow@colwidth=\skip43
\multirow@cntb=\count88
\multirow@dima=\skip44
\bigstrutjot=\dimen108
)
("C:\Users\J.PalaciosTemprano\AppData\Local\Programs\MiKTeX 2.9\tex/latex/amscl
s\amsthm.sty"
Package: amsthm 2017/10/31 v2.20.4
\thm@style=\toks15
\thm@bodyfont=\toks16
\thm@headfont=\toks17
\thm@notefont=\toks18
\thm@headpunct=\toks19
\thm@preskip=\skip45
\thm@postskip=\skip46
\thm@headsep=\skip47
\dth@everypar=\toks20
)
("C:\Users\J.PalaciosTemprano\AppData\Local\Programs\MiKTeX 2.9\tex/latex/amsfo
nts\amsfonts.sty"
Package: amsfonts 2013/01/14 v3.01 Basic AMSFonts support
\@emptytoks=\toks21
\symAMSa=\mathgroup4
\symAMSb=\mathgroup5
LaTeX Font Info:    Overwriting math alphabet `\mathfrak' in version `bold'
(Font)                  U/euf/m/n --> U/euf/b/n on input line 106.
)
("C:\Users\J.PalaciosTemprano\AppData\Local\Programs\MiKTeX 2.9\tex/latex/amsfo
nts\amssymb.sty"
Package: amssymb 2013/01/14 v3.01 AMS font symbols
)
("C:\Users\J.PalaciosTemprano\AppData\Local\Programs\MiKTeX 2.9\tex/latex/amsma
th\amsopn.sty"
Package: amsopn 2016/03/08 v2.02 operator names

("C:\Users\J.PalaciosTemprano\AppData\Local\Programs\MiKTeX 2.9\tex/latex/amsma
th\amsgen.sty"
File: amsgen.sty 1999/11/30 v2.0 generic functions
\@emptytoks=\toks22
\ex@=\dimen109
))
("C:\Users\J.PalaciosTemprano\AppData\Local\Programs\MiKTeX 2.9\tex/latex/amsma
th\amsmath.sty"
Package: amsmath 2018/12/01 v2.17b AMS math features
\@mathmargin=\skip48

For additional information on amsmath, use the `?' option.

("C:\Users\J.PalaciosTemprano\AppData\Local\Programs\MiKTeX 2.9\tex/latex/amsma
th\amstext.sty"
Package: amstext 2000/06/29 v2.01 AMS text
)
("C:\Users\J.PalaciosTemprano\AppData\Local\Programs\MiKTeX 2.9\tex/latex/amsma
th\amsbsy.sty"
Package: amsbsy 1999/11/29 v1.2d Bold Symbols
\pmbraise@=\dimen110
)
\inf@bad=\count89
LaTeX Info: Redefining \frac on input line 223.
\uproot@=\count90
\leftroot@=\count91
LaTeX Info: Redefining \overline on input line 385.
\classnum@=\count92
\DOTSCASE@=\count93
LaTeX Info: Redefining \ldots on input line 482.
LaTeX Info: Redefining \dots on input line 485.
LaTeX Info: Redefining \cdots on input line 606.
\Mathstrutbox@=\box27
\strutbox@=\box28
\big@size=\dimen111
LaTeX Font Info:    Redeclaring font encoding OML on input line 729.
LaTeX Font Info:    Redeclaring font encoding OMS on input line 730.
\macc@depth=\count94
\c@MaxMatrixCols=\count95
\dotsspace@=\muskip10
\c@parentequation=\count96
\dspbrk@lvl=\count97
\tag@help=\toks23
\row@=\count98
\column@=\count99
\maxfields@=\count100
\andhelp@=\toks24
\eqnshift@=\dimen112
\alignsep@=\dimen113
\tagshift@=\dimen114
\tagwidth@=\dimen115
\totwidth@=\dimen116
\lineht@=\dimen117
\@envbody=\toks25
\multlinegap=\skip49
\multlinetaggap=\skip50
\mathdisplay@stack=\toks26
LaTeX Info: Redefining \[ on input line 2844.
LaTeX Info: Redefining \] on input line 2845.
)
("C:\Users\J.PalaciosTemprano\AppData\Local\Programs\MiKTeX 2.9\tex/latex/tools
\dcolumn.sty"
Package: dcolumn 2014/10/28 v1.06 decimal alignment package (DPC)

("C:\Users\J.PalaciosTemprano\AppData\Local\Programs\MiKTeX 2.9\tex/latex/tools
\array.sty"
Package: array 2018/12/30 v2.4k Tabular extension package (FMi)
\col@sep=\dimen118
\ar@mcellbox=\box29
\extrarowheight=\dimen119
\NC@list=\toks27
\extratabsurround=\skip51
\backup@length=\skip52
\ar@cellbox=\box30
))
("C:\Users\J.PalaciosTemprano\AppData\Local\Programs\MiKTeX 2.9\tex/latex/tools
\calc.sty"
Package: calc 2017/05/25 v4.3 Infix arithmetic (KKT,FJ)
\calc@Acount=\count101
\calc@Bcount=\count102
\calc@Adimen=\dimen120
\calc@Bdimen=\dimen121
\calc@Askip=\skip53
\calc@Bskip=\skip54
LaTeX Info: Redefining \setlength on input line 80.
LaTeX Info: Redefining \addtolength on input line 81.
\calc@Ccount=\count103
\calc@Cskip=\skip55
)
("C:\Users\J.PalaciosTemprano\AppData\Local\Programs\MiKTeX 2.9\tex/latex/tools
\verbatim.sty"
Package: verbatim 2014/10/28 v1.5q LaTeX2e package for verbatim enhancements
\every@verbatim=\toks28
\verbatim@line=\toks29
\verbatim@in@stream=\read1
)
("C:\Users\J.PalaciosTemprano\AppData\Local\Programs\MiKTeX 2.9\tex/latex/three
parttable\threeparttable.sty"
Package: threeparttable 2003/06/13  v 3.0
\@tempboxb=\box31
)
("C:\Users\J.PalaciosTemprano\AppData\Local\Programs\MiKTeX 2.9\tex/latex/euros
ym\eurosym.sty"
Package: eurosym 1998/08/06 v1.1 European currency symbol ``Euro''
\@eurobox=\box32
)
("C:\Users\J.PalaciosTemprano\AppData\Local\Programs\MiKTeX 2.9\tex/latex/oberd
iek\pdflscape.sty"
Package: pdflscape 2016/05/14 v0.11 Display of landscape pages in PDF (HO)

("C:\Users\J.PalaciosTemprano\AppData\Local\Programs\MiKTeX 2.9\tex/latex/graph
ics\lscape.sty"
Package: lscape 2000/10/22 v3.01 Landscape Pages (DPC)
)
("C:\Users\J.PalaciosTemprano\AppData\Local\Programs\MiKTeX 2.9\tex/generic/obe
rdiek\ifpdf.sty"
Package: ifpdf 2018/09/07 v3.3 Provides the ifpdf switch
)
Package pdflscape Info: Auto-detected driver: pdftex on input line 81.

("C:\Users\J.PalaciosTemprano\AppData\Local\Programs\MiKTeX 2.9\tex/generic/ifx
etex\ifxetex.sty"
Package: ifxetex 2010/09/12 v0.6 Provides ifxetex conditional
))
("C:\Users\J.PalaciosTemprano\AppData\Local\Programs\MiKTeX 2.9\tex/latex/graph
ics\rotating.sty"
Package: rotating 2016/08/11 v2.16d rotated objects in LaTeX

("C:\Users\J.PalaciosTemprano\AppData\Local\Programs\MiKTeX 2.9\tex/latex/base\
ifthen.sty"
Package: ifthen 2014/09/29 v1.1c Standard LaTeX ifthen package (DPC)
)
\c@r@tfl@t=\count104
\rotFPtop=\skip56
\rotFPbot=\skip57
\rot@float@box=\box33
\rot@mess@toks=\toks30
)
("C:\Users\J.PalaciosTemprano\AppData\Local\Programs\MiKTeX 2.9\tex/latex/ulem\
ulem.sty"
\UL@box=\box34
\UL@hyphenbox=\box35
\UL@skip=\skip58
\UL@hook=\toks31
\UL@height=\dimen122
\UL@pe=\count105
\UL@pixel=\dimen123
\ULC@box=\box36
Package: ulem 2012/05/18
\ULdepth=\dimen124
)
("C:\Users\J.PalaciosTemprano\AppData\Local\Programs\MiKTeX 2.9\tex/latex/units
\nicefrac.sty"
Package: nicefrac 1998/08/04 v0.9b Nice fractions
\L@UnitsRaiseDisplaystyle=\skip59
\L@UnitsRaiseTextstyle=\skip60
\L@UnitsRaiseScriptstyle=\skip61
)
("C:\Users\J.PalaciosTemprano\AppData\Local\Programs\MiKTeX 2.9\tex/latex/pgfpl
ots\pgfplots.sty"
("C:\Users\J.PalaciosTemprano\AppData\Local\Programs\MiKTeX 2.9\tex/generic/pgf
plots\pgfplots.revision.tex")
Package: pgfplots 2018/03/28 v1.16 Data Visualization (1.16)

("C:\Users\J.PalaciosTemprano\AppData\Local\Programs\MiKTeX 2.9\tex/latex/pgf/f
rontendlayer\tikz.sty"
("C:\Users\J.PalaciosTemprano\AppData\Local\Programs\MiKTeX 2.9\tex/latex/pgf/b
asiclayer\pgf.sty"
("C:\Users\J.PalaciosTemprano\AppData\Local\Programs\MiKTeX 2.9\tex/latex/pgf/u
tilities\pgfrcs.sty"
("C:\Users\J.PalaciosTemprano\AppData\Local\Programs\MiKTeX 2.9\tex/generic/pgf
/utilities\pgfutil-common.tex"
\pgfutil@everybye=\toks32
\pgfutil@tempdima=\dimen125
\pgfutil@tempdimb=\dimen126

("C:\Users\J.PalaciosTemprano\AppData\Local\Programs\MiKTeX 2.9\tex/generic/pgf
/utilities\pgfutil-common-lists.tex"))
("C:\Users\J.PalaciosTemprano\AppData\Local\Programs\MiKTeX 2.9\tex/generic/pgf
/utilities\pgfutil-latex.def"
\pgfutil@abb=\box37

("C:\Users\J.PalaciosTemprano\AppData\Local\Programs\MiKTeX 2.9\tex/latex/ms\ev
eryshi.sty"
Package: everyshi 2001/05/15 v3.00 EveryShipout Package (MS)
))
("C:\Users\J.PalaciosTemprano\AppData\Local\Programs\MiKTeX 2.9\tex/generic/pgf
/utilities\pgfrcs.code.tex"
("C:\Users\J.PalaciosTemprano\AppData\Local\Programs\MiKTeX 2.9\tex/generic/pgf
\pgf.revision.tex")
Package: pgfrcs 2019/02/02 v3.1.1 (3.1.1)
))
Package: pgf 2019/02/02 v3.1.1 (3.1.1)

("C:\Users\J.PalaciosTemprano\AppData\Local\Programs\MiKTeX 2.9\tex/latex/pgf/b
asiclayer\pgfcore.sty"
("C:\Users\J.PalaciosTemprano\AppData\Local\Programs\MiKTeX 2.9\tex/latex/pgf/s
ystemlayer\pgfsys.sty"
("C:\Users\J.PalaciosTemprano\AppData\Local\Programs\MiKTeX 2.9\tex/generic/pgf
/systemlayer\pgfsys.code.tex"
Package: pgfsys 2019/02/02 v3.1.1 (3.1.1)

("C:\Users\J.PalaciosTemprano\AppData\Local\Programs\MiKTeX 2.9\tex/generic/pgf
/utilities\pgfkeys.code.tex"
\pgfkeys@pathtoks=\toks33
\pgfkeys@temptoks=\toks34

("C:\Users\J.PalaciosTemprano\AppData\Local\Programs\MiKTeX 2.9\tex/generic/pgf
/utilities\pgfkeysfiltered.code.tex"
\pgfkeys@tmptoks=\toks35
))
\pgf@x=\dimen127
\pgf@y=\dimen128
\pgf@xa=\dimen129
\pgf@ya=\dimen130
\pgf@xb=\dimen131
\pgf@yb=\dimen132
\pgf@xc=\dimen133
\pgf@yc=\dimen134
\w@pgf@writea=\write3
\r@pgf@reada=\read2
\c@pgf@counta=\count106
\c@pgf@countb=\count107
\c@pgf@countc=\count108
\c@pgf@countd=\count109
\t@pgf@toka=\toks36
\t@pgf@tokb=\toks37
\t@pgf@tokc=\toks38
\pgf@sys@id@count=\count110

("C:\Users\J.PalaciosTemprano\AppData\Local\Programs\MiKTeX 2.9\tex/generic/pgf
/systemlayer\pgf.cfg"
File: pgf.cfg 2019/02/02 v3.1.1 (3.1.1)
)
Driver file for pgf: pgfsys-pdftex.def

("C:\Users\J.PalaciosTemprano\AppData\Local\Programs\MiKTeX 2.9\tex/generic/pgf
/systemlayer\pgfsys-pdftex.def"
File: pgfsys-pdftex.def 2019/02/02 v3.1.1 (3.1.1)

("C:\Users\J.PalaciosTemprano\AppData\Local\Programs\MiKTeX 2.9\tex/generic/pgf
/systemlayer\pgfsys-common-pdf.def"
File: pgfsys-common-pdf.def 2019/02/02 v3.1.1 (3.1.1)
)))
("C:\Users\J.PalaciosTemprano\AppData\Local\Programs\MiKTeX 2.9\tex/generic/pgf
/systemlayer\pgfsyssoftpath.code.tex"
File: pgfsyssoftpath.code.tex 2019/02/02 v3.1.1 (3.1.1)
\pgfsyssoftpath@smallbuffer@items=\count111
\pgfsyssoftpath@bigbuffer@items=\count112
)
("C:\Users\J.PalaciosTemprano\AppData\Local\Programs\MiKTeX 2.9\tex/generic/pgf
/systemlayer\pgfsysprotocol.code.tex"
File: pgfsysprotocol.code.tex 2019/02/02 v3.1.1 (3.1.1)
))
("C:\Users\J.PalaciosTemprano\AppData\Local\Programs\MiKTeX 2.9\tex/latex/xcolo
r\xcolor.sty"
Package: xcolor 2016/05/11 v2.12 LaTeX color extensions (UK)

("C:\Users\J.PalaciosTemprano\AppData\Local\Programs\MiKTeX 2.9\tex/latex/graph
ics-cfg\color.cfg"
File: color.cfg 2016/01/02 v1.6 sample color configuration
)
Package xcolor Info: Driver file: pdftex.def on input line 225.
Package xcolor Info: Model `cmy' substituted by `cmy0' on input line 1348.
Package xcolor Info: Model `hsb' substituted by `rgb' on input line 1352.
Package xcolor Info: Model `RGB' extended on input line 1364.
Package xcolor Info: Model `HTML' substituted by `rgb' on input line 1366.
Package xcolor Info: Model `Hsb' substituted by `hsb' on input line 1367.
Package xcolor Info: Model `tHsb' substituted by `hsb' on input line 1368.
Package xcolor Info: Model `HSB' substituted by `hsb' on input line 1369.
Package xcolor Info: Model `Gray' substituted by `gray' on input line 1370.
Package xcolor Info: Model `wave' substituted by `hsb' on input line 1371.
)
("C:\Users\J.PalaciosTemprano\AppData\Local\Programs\MiKTeX 2.9\tex/generic/pgf
/basiclayer\pgfcore.code.tex"
Package: pgfcore 2019/02/02 v3.1.1 (3.1.1)

("C:\Users\J.PalaciosTemprano\AppData\Local\Programs\MiKTeX 2.9\tex/generic/pgf
/math\pgfmath.code.tex"
("C:\Users\J.PalaciosTemprano\AppData\Local\Programs\MiKTeX 2.9\tex/generic/pgf
/math\pgfmathcalc.code.tex"
("C:\Users\J.PalaciosTemprano\AppData\Local\Programs\MiKTeX 2.9\tex/generic/pgf
/math\pgfmathutil.code.tex")
("C:\Users\J.PalaciosTemprano\AppData\Local\Programs\MiKTeX 2.9\tex/generic/pgf
/math\pgfmathparser.code.tex"
\pgfmath@dimen=\dimen135
\pgfmath@count=\count113
\pgfmath@box=\box38
\pgfmath@toks=\toks39
\pgfmath@stack@operand=\toks40
\pgfmath@stack@operation=\toks41
)
("C:\Users\J.PalaciosTemprano\AppData\Local\Programs\MiKTeX 2.9\tex/generic/pgf
/math\pgfmathfunctions.code.tex"
("C:\Users\J.PalaciosTemprano\AppData\Local\Programs\MiKTeX 2.9\tex/generic/pgf
/math\pgfmathfunctions.basic.code.tex")
("C:\Users\J.PalaciosTemprano\AppData\Local\Programs\MiKTeX 2.9\tex/generic/pgf
/math\pgfmathfunctions.trigonometric.code.tex")
("C:\Users\J.PalaciosTemprano\AppData\Local\Programs\MiKTeX 2.9\tex/generic/pgf
/math\pgfmathfunctions.random.code.tex")
("C:\Users\J.PalaciosTemprano\AppData\Local\Programs\MiKTeX 2.9\tex/generic/pgf
/math\pgfmathfunctions.comparison.code.tex")
("C:\Users\J.PalaciosTemprano\AppData\Local\Programs\MiKTeX 2.9\tex/generic/pgf
/math\pgfmathfunctions.base.code.tex")
("C:\Users\J.PalaciosTemprano\AppData\Local\Programs\MiKTeX 2.9\tex/generic/pgf
/math\pgfmathfunctions.round.code.tex")
("C:\Users\J.PalaciosTemprano\AppData\Local\Programs\MiKTeX 2.9\tex/generic/pgf
/math\pgfmathfunctions.misc.code.tex")
("C:\Users\J.PalaciosTemprano\AppData\Local\Programs\MiKTeX 2.9\tex/generic/pgf
/math\pgfmathfunctions.integerarithmetics.code.tex")))
("C:\Users\J.PalaciosTemprano\AppData\Local\Programs\MiKTeX 2.9\tex/generic/pgf
/math\pgfmathfloat.code.tex"
\c@pgfmathroundto@lastzeros=\count114
))
("C:\Users\J.PalaciosTemprano\AppData\Local\Programs\MiKTeX 2.9\tex/generic/pgf
/basiclayer\pgfcorepoints.code.tex"
File: pgfcorepoints.code.tex 2019/02/02 v3.1.1 (3.1.1)
\pgf@picminx=\dimen136
\pgf@picmaxx=\dimen137
\pgf@picminy=\dimen138
\pgf@picmaxy=\dimen139
\pgf@pathminx=\dimen140
\pgf@pathmaxx=\dimen141
\pgf@pathminy=\dimen142
\pgf@pathmaxy=\dimen143
\pgf@xx=\dimen144
\pgf@xy=\dimen145
\pgf@yx=\dimen146
\pgf@yy=\dimen147
\pgf@zx=\dimen148
\pgf@zy=\dimen149
)
("C:\Users\J.PalaciosTemprano\AppData\Local\Programs\MiKTeX 2.9\tex/generic/pgf
/basiclayer\pgfcorepathconstruct.code.tex"
File: pgfcorepathconstruct.code.tex 2019/02/02 v3.1.1 (3.1.1)
\pgf@path@lastx=\dimen150
\pgf@path@lasty=\dimen151
)
("C:\Users\J.PalaciosTemprano\AppData\Local\Programs\MiKTeX 2.9\tex/generic/pgf
/basiclayer\pgfcorepathusage.code.tex"
File: pgfcorepathusage.code.tex 2019/02/02 v3.1.1 (3.1.1)
\pgf@shorten@end@additional=\dimen152
\pgf@shorten@start@additional=\dimen153
)
("C:\Users\J.PalaciosTemprano\AppData\Local\Programs\MiKTeX 2.9\tex/generic/pgf
/basiclayer\pgfcorescopes.code.tex"
File: pgfcorescopes.code.tex 2019/02/02 v3.1.1 (3.1.1)
\pgfpic=\box39
\pgf@hbox=\box40
\pgf@layerbox@main=\box41
\pgf@picture@serial@count=\count115
)
("C:\Users\J.PalaciosTemprano\AppData\Local\Programs\MiKTeX 2.9\tex/generic/pgf
/basiclayer\pgfcoregraphicstate.code.tex"
File: pgfcoregraphicstate.code.tex 2019/02/02 v3.1.1 (3.1.1)
\pgflinewidth=\dimen154
)
("C:\Users\J.PalaciosTemprano\AppData\Local\Programs\MiKTeX 2.9\tex/generic/pgf
/basiclayer\pgfcoretransformations.code.tex"
File: pgfcoretransformations.code.tex 2019/02/02 v3.1.1 (3.1.1)
\pgf@pt@x=\dimen155
\pgf@pt@y=\dimen156
\pgf@pt@temp=\dimen157
)
("C:\Users\J.PalaciosTemprano\AppData\Local\Programs\MiKTeX 2.9\tex/generic/pgf
/basiclayer\pgfcorequick.code.tex"
File: pgfcorequick.code.tex 2019/02/02 v3.1.1 (3.1.1)
)
("C:\Users\J.PalaciosTemprano\AppData\Local\Programs\MiKTeX 2.9\tex/generic/pgf
/basiclayer\pgfcoreobjects.code.tex"
File: pgfcoreobjects.code.tex 2019/02/02 v3.1.1 (3.1.1)
)
("C:\Users\J.PalaciosTemprano\AppData\Local\Programs\MiKTeX 2.9\tex/generic/pgf
/basiclayer\pgfcorepathprocessing.code.tex"
File: pgfcorepathprocessing.code.tex 2019/02/02 v3.1.1 (3.1.1)
)
("C:\Users\J.PalaciosTemprano\AppData\Local\Programs\MiKTeX 2.9\tex/generic/pgf
/basiclayer\pgfcorearrows.code.tex"
File: pgfcorearrows.code.tex 2019/02/02 v3.1.1 (3.1.1)
\pgfarrowsep=\dimen158
)
("C:\Users\J.PalaciosTemprano\AppData\Local\Programs\MiKTeX 2.9\tex/generic/pgf
/basiclayer\pgfcoreshade.code.tex"
File: pgfcoreshade.code.tex 2019/02/02 v3.1.1 (3.1.1)
\pgf@max=\dimen159
\pgf@sys@shading@range@num=\count116
)
("C:\Users\J.PalaciosTemprano\AppData\Local\Programs\MiKTeX 2.9\tex/generic/pgf
/basiclayer\pgfcoreimage.code.tex"
File: pgfcoreimage.code.tex 2019/02/02 v3.1.1 (3.1.1)

("C:\Users\J.PalaciosTemprano\AppData\Local\Programs\MiKTeX 2.9\tex/generic/pgf
/basiclayer\pgfcoreexternal.code.tex"
File: pgfcoreexternal.code.tex 2019/02/02 v3.1.1 (3.1.1)
\pgfexternal@startupbox=\box42
))
("C:\Users\J.PalaciosTemprano\AppData\Local\Programs\MiKTeX 2.9\tex/generic/pgf
/basiclayer\pgfcorelayers.code.tex"
File: pgfcorelayers.code.tex 2019/02/02 v3.1.1 (3.1.1)
)
("C:\Users\J.PalaciosTemprano\AppData\Local\Programs\MiKTeX 2.9\tex/generic/pgf
/basiclayer\pgfcoretransparency.code.tex"
File: pgfcoretransparency.code.tex 2019/02/02 v3.1.1 (3.1.1)
)
("C:\Users\J.PalaciosTemprano\AppData\Local\Programs\MiKTeX 2.9\tex/generic/pgf
/basiclayer\pgfcorepatterns.code.tex"
File: pgfcorepatterns.code.tex 2019/02/02 v3.1.1 (3.1.1)
)
("C:\Users\J.PalaciosTemprano\AppData\Local\Programs\MiKTeX 2.9\tex/generic/pgf
/basiclayer\pgfcorerdf.code.tex"
File: pgfcorerdf.code.tex 2019/02/02 v3.1.1 (3.1.1)
)))
("C:\Users\J.PalaciosTemprano\AppData\Local\Programs\MiKTeX 2.9\tex/generic/pgf
/modules\pgfmoduleshapes.code.tex"
File: pgfmoduleshapes.code.tex 2019/02/02 v3.1.1 (3.1.1)
\pgfnodeparttextbox=\box43
)
("C:\Users\J.PalaciosTemprano\AppData\Local\Programs\MiKTeX 2.9\tex/generic/pgf
/modules\pgfmoduleplot.code.tex"
File: pgfmoduleplot.code.tex 2019/02/02 v3.1.1 (3.1.1)
)
("C:\Users\J.PalaciosTemprano\AppData\Local\Programs\MiKTeX 2.9\tex/latex/pgf/c
ompatibility\pgfcomp-version-0-65.sty"
Package: pgfcomp-version-0-65 2019/02/02 v3.1.1 (3.1.1)
\pgf@nodesepstart=\dimen160
\pgf@nodesepend=\dimen161
)
("C:\Users\J.PalaciosTemprano\AppData\Local\Programs\MiKTeX 2.9\tex/latex/pgf/c
ompatibility\pgfcomp-version-1-18.sty"
Package: pgfcomp-version-1-18 2019/02/02 v3.1.1 (3.1.1)
))
("C:\Users\J.PalaciosTemprano\AppData\Local\Programs\MiKTeX 2.9\tex/latex/pgf/u
tilities\pgffor.sty"
("C:\Users\J.PalaciosTemprano\AppData\Local\Programs\MiKTeX 2.9\tex/latex/pgf/u
tilities\pgfkeys.sty"
("C:\Users\J.PalaciosTemprano\AppData\Local\Programs\MiKTeX 2.9\tex/generic/pgf
/utilities\pgfkeys.code.tex"))
("C:\Users\J.PalaciosTemprano\AppData\Local\Programs\MiKTeX 2.9\tex/latex/pgf/m
ath\pgfmath.sty"
("C:\Users\J.PalaciosTemprano\AppData\Local\Programs\MiKTeX 2.9\tex/generic/pgf
/math\pgfmath.code.tex"))
("C:\Users\J.PalaciosTemprano\AppData\Local\Programs\MiKTeX 2.9\tex/generic/pgf
/utilities\pgffor.code.tex"
Package: pgffor 2019/02/02 v3.1.1 (3.1.1)

("C:\Users\J.PalaciosTemprano\AppData\Local\Programs\MiKTeX 2.9\tex/generic/pgf
/math\pgfmath.code.tex")
\pgffor@iter=\dimen162
\pgffor@skip=\dimen163
\pgffor@stack=\toks42
\pgffor@toks=\toks43
))
("C:\Users\J.PalaciosTemprano\AppData\Local\Programs\MiKTeX 2.9\tex/generic/pgf
/frontendlayer/tikz\tikz.code.tex"
Package: tikz 2019/02/02 v3.1.1 (3.1.1)

("C:\Users\J.PalaciosTemprano\AppData\Local\Programs\MiKTeX 2.9\tex/generic/pgf
/libraries\pgflibraryplothandlers.code.tex"
File: pgflibraryplothandlers.code.tex 2019/02/02 v3.1.1 (3.1.1)
\pgf@plot@mark@count=\count117
\pgfplotmarksize=\dimen164
)
\tikz@lastx=\dimen165
\tikz@lasty=\dimen166
\tikz@lastxsaved=\dimen167
\tikz@lastysaved=\dimen168
\tikzleveldistance=\dimen169
\tikzsiblingdistance=\dimen170
\tikz@figbox=\box44
\tikz@figbox@bg=\box45
\tikz@tempbox=\box46
\tikz@tempbox@bg=\box47
\tikztreelevel=\count118
\tikznumberofchildren=\count119
\tikznumberofcurrentchild=\count120
\tikz@fig@count=\count121

("C:\Users\J.PalaciosTemprano\AppData\Local\Programs\MiKTeX 2.9\tex/generic/pgf
/modules\pgfmodulematrix.code.tex"
File: pgfmodulematrix.code.tex 2019/02/02 v3.1.1 (3.1.1)
\pgfmatrixcurrentrow=\count122
\pgfmatrixcurrentcolumn=\count123
\pgf@matrix@numberofcolumns=\count124
)
\tikz@expandcount=\count125

("C:\Users\J.PalaciosTemprano\AppData\Local\Programs\MiKTeX 2.9\tex/generic/pgf
/frontendlayer/tikz/libraries\tikzlibrarytopaths.code.tex"
File: tikzlibrarytopaths.code.tex 2019/02/02 v3.1.1 (3.1.1)
)))
("C:\Users\J.PalaciosTemprano\AppData\Local\Programs\MiKTeX 2.9\tex/generic/pgf
plots\pgfplots.code.tex"
("C:\Users\J.PalaciosTemprano\AppData\Local\Programs\MiKTeX 2.9\tex/generic/pgf
plots\pgfplotscore.code.tex"
\t@pgfplots@toka=\toks44
\t@pgfplots@tokb=\toks45
\t@pgfplots@tokc=\toks46
\pgfplots@tmpa=\dimen171
\c@pgfplots@coordindex=\count126
\c@pgfplots@scanlineindex=\count127

("C:\Users\J.PalaciosTemprano\AppData\Local\Programs\MiKTeX 2.9\tex/generic/pgf
plots/sys\pgfplotssysgeneric.code.tex"))
("C:\Users\J.PalaciosTemprano\AppData\Local\Programs\MiKTeX 2.9\tex/generic/pgf
plots/libs\pgfplotslibrary.code.tex")
("C:\Users\J.PalaciosTemprano\AppData\Local\Programs\MiKTeX 2.9\tex/generic/pgf
plots/oldpgfcompatib\pgfplotsoldpgfsupp_loader.code.tex"
("C:\Users\J.PalaciosTemprano\AppData\Local\Programs\MiKTeX 2.9\tex/generic/pgf
/libraries\pgflibraryfpu.code.tex")
Package pgfplots: loading complementary arithmetics for your pgf version...

("C:\Users\J.PalaciosTemprano\AppData\Local\Programs\MiKTeX 2.9\tex/generic/pgf
plots/oldpgfcompatib\pgfplotsoldpgfsupp_pgflibraryfpu.code.tex")
("C:\Users\J.PalaciosTemprano\AppData\Local\Programs\MiKTeX 2.9\tex/generic/pgf
plots/oldpgfcompatib\pgfplotsoldpgfsupp_pgfmathfloat.code.tex"
\c@pgfmathroundto@lastzeros=\count128
))
("C:\Users\J.PalaciosTemprano\AppData\Local\Programs\MiKTeX 2.9\tex/generic/pgf
plots/util\pgfplotsutil.code.tex"
("C:\Users\J.PalaciosTemprano\AppData\Local\Programs\MiKTeX 2.9\tex/generic/pgf
plots/liststructure\pgfplotsliststructure.code.tex")
("C:\Users\J.PalaciosTemprano\AppData\Local\Programs\MiKTeX 2.9\tex/generic/pgf
plots/liststructure\pgfplotsliststructureext.code.tex")
("C:\Users\J.PalaciosTemprano\AppData\Local\Programs\MiKTeX 2.9\tex/generic/pgf
plots/liststructure\pgfplotsarray.code.tex"
\c@pgfplotsarray@tmp=\count129
)
("C:\Users\J.PalaciosTemprano\AppData\Local\Programs\MiKTeX 2.9\tex/generic/pgf
plots/liststructure\pgfplotsmatrix.code.tex")
("C:\Users\J.PalaciosTemprano\AppData\Local\Programs\MiKTeX 2.9\tex/generic/pgf
plots/numtable\pgfplotstableshared.code.tex"
\c@pgfplotstable@counta=\count130
\t@pgfplotstable@a=\toks47
)
("C:\Users\J.PalaciosTemprano\AppData\Local\Programs\MiKTeX 2.9\tex/generic/pgf
plots/liststructure\pgfplotsdeque.code.tex")
("C:\Users\J.PalaciosTemprano\AppData\Local\Programs\MiKTeX 2.9\tex/generic/pgf
plots/util\pgfplotsbinary.code.tex"
("C:\Users\J.PalaciosTemprano\AppData\Local\Programs\MiKTeX 2.9\tex/generic/pgf
plots/util\pgfplotsbinary.data.code.tex"))
("C:\Users\J.PalaciosTemprano\AppData\Local\Programs\MiKTeX 2.9\tex/generic/pgf
plots/util\pgfplotsutil.verb.code.tex")
("C:\Users\J.PalaciosTemprano\AppData\Local\Programs\MiKTeX 2.9\tex/generic/pgf
plots/libs\pgflibrarypgfplots.surfshading.code.tex"
\c@pgfplotslibrarysurf@no=\count131

("C:\Users\J.PalaciosTemprano\AppData\Local\Programs\MiKTeX 2.9\tex/generic/pgf
plots/sys\pgflibrarypgfplots.surfshading.pgfsys-pdftex.def")))
("C:\Users\J.PalaciosTemprano\AppData\Local\Programs\MiKTeX 2.9\tex/generic/pgf
plots/util\pgfplotscolormap.code.tex"
("C:\Users\J.PalaciosTemprano\AppData\Local\Programs\MiKTeX 2.9\tex/generic/pgf
plots/util\pgfplotscolor.code.tex"))
("C:\Users\J.PalaciosTemprano\AppData\Local\Programs\MiKTeX 2.9\tex/generic/pgf
plots\pgfplotsstackedplots.code.tex")
("C:\Users\J.PalaciosTemprano\AppData\Local\Programs\MiKTeX 2.9\tex/generic/pgf
plots\pgfplotsplothandlers.code.tex"
("C:\Users\J.PalaciosTemprano\AppData\Local\Programs\MiKTeX 2.9\tex/generic/pgf
plots\pgfplotsmeshplothandler.code.tex"
("C:\Users\J.PalaciosTemprano\AppData\Local\Programs\MiKTeX 2.9\tex/generic/pgf
plots\pgfplotsmeshplotimage.code.tex")))
("C:\Users\J.PalaciosTemprano\AppData\Local\Programs\MiKTeX 2.9\tex/generic/pgf
plots\pgfplots.scaling.code.tex")
("C:\Users\J.PalaciosTemprano\AppData\Local\Programs\MiKTeX 2.9\tex/generic/pgf
plots\pgfplotscoordprocessing.code.tex")
("C:\Users\J.PalaciosTemprano\AppData\Local\Programs\MiKTeX 2.9\tex/generic/pgf
plots\pgfplots.errorbars.code.tex")
("C:\Users\J.PalaciosTemprano\AppData\Local\Programs\MiKTeX 2.9\tex/generic/pgf
plots\pgfplots.markers.code.tex")
("C:\Users\J.PalaciosTemprano\AppData\Local\Programs\MiKTeX 2.9\tex/generic/pgf
plots\pgfplotsticks.code.tex")
("C:\Users\J.PalaciosTemprano\AppData\Local\Programs\MiKTeX 2.9\tex/generic/pgf
plots\pgfplots.paths.code.tex")
("C:\Users\J.PalaciosTemprano\AppData\Local\Programs\MiKTeX 2.9\tex/generic/pgf
/frontendlayer/tikz/libraries\tikzlibrarydecorations.code.tex"
("C:\Users\J.PalaciosTemprano\AppData\Local\Programs\MiKTeX 2.9\tex/generic/pgf
/modules\pgfmoduledecorations.code.tex"
\pgfdecoratedcompleteddistance=\dimen172
\pgfdecoratedremainingdistance=\dimen173
\pgfdecoratedinputsegmentcompleteddistance=\dimen174
\pgfdecoratedinputsegmentremainingdistance=\dimen175
\pgf@decorate@distancetomove=\dimen176
\pgf@decorate@repeatstate=\count132
\pgfdecorationsegmentamplitude=\dimen177
\pgfdecorationsegmentlength=\dimen178
)
\tikz@lib@dec@box=\box48
)
("C:\Users\J.PalaciosTemprano\AppData\Local\Programs\MiKTeX 2.9\tex/generic/pgf
/frontendlayer/tikz/libraries\tikzlibrarydecorations.pathmorphing.code.tex"
("C:\Users\J.PalaciosTemprano\AppData\Local\Programs\MiKTeX 2.9\tex/generic/pgf
/libraries/decorations\pgflibrarydecorations.pathmorphing.code.tex"))
("C:\Users\J.PalaciosTemprano\AppData\Local\Programs\MiKTeX 2.9\tex/generic/pgf
/frontendlayer/tikz/libraries\tikzlibrarydecorations.pathreplacing.code.tex"
("C:\Users\J.PalaciosTemprano\AppData\Local\Programs\MiKTeX 2.9\tex/generic/pgf
/libraries/decorations\pgflibrarydecorations.pathreplacing.code.tex"))
\pgfplots@numplots=\count133
\pgfplots@xmin@reg=\dimen179
\pgfplots@xmax@reg=\dimen180
\pgfplots@ymin@reg=\dimen181
\pgfplots@ymax@reg=\dimen182
\pgfplots@zmin@reg=\dimen183
\pgfplots@zmax@reg=\dimen184
)
("C:\Users\J.PalaciosTemprano\AppData\Local\Programs\MiKTeX 2.9\tex/generic/pgf
/frontendlayer/tikz/libraries\tikzlibraryplotmarks.code.tex"
File: tikzlibraryplotmarks.code.tex 2019/02/02 v3.1.1 (3.1.1)

("C:\Users\J.PalaciosTemprano\AppData\Local\Programs\MiKTeX 2.9\tex/generic/pgf
/libraries\pgflibraryplotmarks.code.tex"
File: pgflibraryplotmarks.code.tex 2019/02/02 v3.1.1 (3.1.1)
)))
("C:\Users\J.PalaciosTemprano\AppData\Local\Programs\MiKTeX 2.9\tex/latex/color
tbl\colortbl.sty"
Package: colortbl 2018/12/12 v1.0d Color table columns (DPC)
\everycr=\toks48
\minrowclearance=\skip62
)
("C:\Users\J.PalaciosTemprano\AppData\Local\Programs\MiKTeX 2.9\tex/latex/hyper
ref\hyperref.sty"
Package: hyperref 2018/11/30 v6.88e Hypertext links for LaTeX

("C:\Users\J.PalaciosTemprano\AppData\Local\Programs\MiKTeX 2.9\tex/generic/obe
rdiek\hobsub-hyperref.sty"
Package: hobsub-hyperref 2016/05/16 v1.14 Bundle oberdiek, subset hyperref (HO)


("C:\Users\J.PalaciosTemprano\AppData\Local\Programs\MiKTeX 2.9\tex/generic/obe
rdiek\hobsub-generic.sty"
Package: hobsub-generic 2016/05/16 v1.14 Bundle oberdiek, subset generic (HO)
Package: hobsub 2016/05/16 v1.14 Construct package bundles (HO)
Package: infwarerr 2016/05/16 v1.4 Providing info/warning/error messages (HO)
Package: ltxcmds 2016/05/16 v1.23 LaTeX kernel commands for general use (HO)
Package: ifluatex 2016/05/16 v1.4 Provides the ifluatex switch (HO)
Package ifluatex Info: LuaTeX not detected.
Package: ifvtex 2016/05/16 v1.6 Detect VTeX and its facilities (HO)
Package ifvtex Info: VTeX not detected.
Package: intcalc 2016/05/16 v1.2 Expandable calculations with integers (HO)
Package hobsub Info: Skipping package `ifpdf' (already loaded).
Package: etexcmds 2016/05/16 v1.6 Avoid name clashes with e-TeX commands (HO)
Package: kvsetkeys 2016/05/16 v1.17 Key value parser (HO)
Package: kvdefinekeys 2016/05/16 v1.4 Define keys (HO)
Package: pdftexcmds 2018/09/10 v0.29 Utility functions of pdfTeX for LuaTeX (HO
)
Package pdftexcmds Info: LuaTeX not detected.
Package pdftexcmds Info: \pdf@primitive is available.
Package pdftexcmds Info: \pdf@ifprimitive is available.
Package pdftexcmds Info: \pdfdraftmode found.
Package: pdfescape 2016/05/16 v1.14 Implements pdfTeX's escape features (HO)
Package: bigintcalc 2016/05/16 v1.4 Expandable calculations on big integers (HO
)
Package: bitset 2016/05/16 v1.2 Handle bit-vector datatype (HO)
Package: uniquecounter 2016/05/16 v1.3 Provide unlimited unique counter (HO)
)
Package hobsub Info: Skipping package `hobsub' (already loaded).
Package: letltxmacro 2016/05/16 v1.5 Let assignment for LaTeX macros (HO)
Package: hopatch 2016/05/16 v1.3 Wrapper for package hooks (HO)
Package: xcolor-patch 2016/05/16 xcolor patch
Package: atveryend 2016/05/16 v1.9 Hooks at the very end of document (HO)
Package atveryend Info: \enddocument detected (standard20110627).
Package: atbegshi 2016/06/09 v1.18 At begin shipout hook (HO)
Package: refcount 2016/05/16 v3.5 Data extraction from label references (HO)
Package: hycolor 2016/05/16 v1.8 Color options for hyperref/bookmark (HO)
)
("C:\Users\J.PalaciosTemprano\AppData\Local\Programs\MiKTeX 2.9\tex/latex/oberd
iek\auxhook.sty"
Package: auxhook 2016/05/16 v1.4 Hooks for auxiliary files (HO)
)
("C:\Users\J.PalaciosTemprano\AppData\Local\Programs\MiKTeX 2.9\tex/latex/oberd
iek\kvoptions.sty"
Package: kvoptions 2016/05/16 v3.12 Key value format for package options (HO)
)
\@linkdim=\dimen185
\Hy@linkcounter=\count134
\Hy@pagecounter=\count135

("C:\Users\J.PalaciosTemprano\AppData\Local\Programs\MiKTeX 2.9\tex/latex/hyper
ref\pd1enc.def"
File: pd1enc.def 2018/11/30 v6.88e Hyperref: PDFDocEncoding definition (HO)
Now handling font encoding PD1 ...
... no UTF-8 mapping file for font encoding PD1
)
\Hy@SavedSpaceFactor=\count136

("C:\Users\J.PalaciosTemprano\AppData\Local\Programs\MiKTeX 2.9\tex/latex/00mik
tex\hyperref.cfg"
File: hyperref.cfg 2002/06/06 v1.2 hyperref configuration of TeXLive
)
Package hyperref Info: Hyper figures OFF on input line 4519.
Package hyperref Info: Link nesting OFF on input line 4524.
Package hyperref Info: Hyper index ON on input line 4527.
Package hyperref Info: Plain pages OFF on input line 4534.
Package hyperref Info: Backreferencing OFF on input line 4539.
Package hyperref Info: Implicit mode ON; LaTeX internals redefined.
Package hyperref Info: Bookmarks ON on input line 4772.
\c@Hy@tempcnt=\count137

("C:\Users\J.PalaciosTemprano\AppData\Local\Programs\MiKTeX 2.9\tex/latex/url\u
rl.sty"
\Urlmuskip=\muskip11
Package: url 2013/09/16  ver 3.4  Verb mode for urls, etc.
)
LaTeX Info: Redefining \url on input line 5125.
\XeTeXLinkMargin=\dimen186
\Fld@menulength=\count138
\Field@Width=\dimen187
\Fld@charsize=\dimen188
Package hyperref Info: Hyper figures OFF on input line 6380.
Package hyperref Info: Link nesting OFF on input line 6385.
Package hyperref Info: Hyper index ON on input line 6388.
Package hyperref Info: backreferencing OFF on input line 6395.
Package hyperref Info: Link coloring OFF on input line 6400.
Package hyperref Info: Link coloring with OCG OFF on input line 6405.
Package hyperref Info: PDF/A mode OFF on input line 6410.
LaTeX Info: Redefining \ref on input line 6450.
LaTeX Info: Redefining \pageref on input line 6454.
\Hy@abspage=\count139
\c@Item=\count140
\c@Hfootnote=\count141
)
Package hyperref Info: Driver (autodetected): hpdftex.

("C:\Users\J.PalaciosTemprano\AppData\Local\Programs\MiKTeX 2.9\tex/latex/hyper
ref\hpdftex.def"
File: hpdftex.def 2018/11/30 v6.88e Hyperref driver for pdfTeX
\Fld@listcount=\count142
\c@bookmark@seq@number=\count143

("C:\Users\J.PalaciosTemprano\AppData\Local\Programs\MiKTeX 2.9\tex/latex/oberd
iek\rerunfilecheck.sty"
Package: rerunfilecheck 2016/05/16 v1.8 Rerun checks for auxiliary files (HO)
Package uniquecounter Info: New unique counter `rerunfilecheck' on input line 2
82.
)
\Hy@SectionHShift=\skip63
)
("C:\Users\J.PalaciosTemprano\AppData\Local\Programs\MiKTeX 2.9\tex/latex/geome
try\geometry.sty"
Package: geometry 2018/04/16 v5.8 Page Geometry
\Gm@cnth=\count144
\Gm@cntv=\count145
\c@Gm@tempcnt=\count146
\Gm@bindingoffset=\dimen189
\Gm@wd@mp=\dimen190
\Gm@odd@mp=\dimen191
\Gm@even@mp=\dimen192
\Gm@layoutwidth=\dimen193
\Gm@layoutheight=\dimen194
\Gm@layouthoffset=\dimen195
\Gm@layoutvoffset=\dimen196
\Gm@dimlist=\toks49

("C:\Users\J.PalaciosTemprano\AppData\Local\Programs\MiKTeX 2.9\tex/latex/geome
try\geometry.cfg"))
("C:\Users\J.PalaciosTemprano\AppData\Local\Programs\MiKTeX 2.9\tex/latex/natbi
b\natbib.sty"
Package: natbib 2010/09/13 8.31b (PWD, AO)
\bibhang=\skip64
\bibsep=\skip65
LaTeX Info: Redefining \cite on input line 694.
\c@NAT@ctr=\count147
)
("C:\Users\J.PalaciosTemprano\AppData\Local\Programs\MiKTeX 2.9\tex/latex/soul\
soul.sty"
Package: soul 2003/11/17 v2.4 letterspacing/underlining (mf)
\SOUL@word=\toks50
\SOUL@lasttoken=\toks51
\SOUL@cmds=\toks52
\SOUL@buffer=\toks53
\SOUL@token=\toks54
\SOUL@spaceskip=\skip66
\SOUL@ttwidth=\dimen197
\SOUL@uldp=\dimen198
\SOUL@ulht=\dimen199
)
("C:\Users\J.PalaciosTemprano\AppData\Local\Programs\MiKTeX 2.9\tex/latex/base\
inputenc.sty"
Package: inputenc 2018/08/11 v1.3c Input encoding file
\inpenc@prehook=\toks55
\inpenc@posthook=\toks56

("C:\Users\J.PalaciosTemprano\AppData\Local\Programs\MiKTeX 2.9\tex/latex/base\
latin1.def"
File: latin1.def 2018/08/11 v1.3c Input encoding file
))
("C:\Users\J.PalaciosTemprano\AppData\Local\Programs\MiKTeX 2.9\tex/latex/lm\lm
odern.sty"
Package: lmodern 2009/10/30 v1.6 Latin Modern Fonts
LaTeX Font Info:    Overwriting symbol font `operators' in version `normal'
(Font)                  OT1/cmr/m/n --> OT1/lmr/m/n on input line 22.
LaTeX Font Info:    Overwriting symbol font `letters' in version `normal'
(Font)                  OML/cmm/m/it --> OML/lmm/m/it on input line 23.
LaTeX Font Info:    Overwriting symbol font `symbols' in version `normal'
(Font)                  OMS/cmsy/m/n --> OMS/lmsy/m/n on input line 24.
LaTeX Font Info:    Overwriting symbol font `largesymbols' in version `normal'
(Font)                  OMX/cmex/m/n --> OMX/lmex/m/n on input line 25.
LaTeX Font Info:    Overwriting symbol font `operators' in version `bold'
(Font)                  OT1/cmr/bx/n --> OT1/lmr/bx/n on input line 26.
LaTeX Font Info:    Overwriting symbol font `letters' in version `bold'
(Font)                  OML/cmm/b/it --> OML/lmm/b/it on input line 27.
LaTeX Font Info:    Overwriting symbol font `symbols' in version `bold'
(Font)                  OMS/cmsy/b/n --> OMS/lmsy/b/n on input line 28.
LaTeX Font Info:    Overwriting symbol font `largesymbols' in version `bold'
(Font)                  OMX/cmex/m/n --> OMX/lmex/m/n on input line 29.
LaTeX Font Info:    Overwriting math alphabet `\mathbf' in version `normal'
(Font)                  OT1/cmr/bx/n --> OT1/lmr/bx/n on input line 31.
LaTeX Font Info:    Overwriting math alphabet `\mathsf' in version `normal'
(Font)                  OT1/cmss/m/n --> OT1/lmss/m/n on input line 32.
LaTeX Font Info:    Overwriting math alphabet `\mathit' in version `normal'
(Font)                  OT1/cmr/m/it --> OT1/lmr/m/it on input line 33.
LaTeX Font Info:    Overwriting math alphabet `\mathtt' in version `normal'
(Font)                  OT1/cmtt/m/n --> OT1/lmtt/m/n on input line 34.
LaTeX Font Info:    Overwriting math alphabet `\mathbf' in version `bold'
(Font)                  OT1/cmr/bx/n --> OT1/lmr/bx/n on input line 35.
LaTeX Font Info:    Overwriting math alphabet `\mathsf' in version `bold'
(Font)                  OT1/cmss/bx/n --> OT1/lmss/bx/n on input line 36.
LaTeX Font Info:    Overwriting math alphabet `\mathit' in version `bold'
(Font)                  OT1/cmr/bx/it --> OT1/lmr/bx/it on input line 37.
LaTeX Font Info:    Overwriting math alphabet `\mathtt' in version `bold'
(Font)                  OT1/cmtt/m/n --> OT1/lmtt/m/n on input line 38.
)
("C:\Users\J.PalaciosTemprano\AppData\Local\Programs\MiKTeX 2.9\tex/latex/tools
\tabularx.sty"
Package: tabularx 2016/02/03 v2.11b `tabularx' package (DPC)
\TX@col@width=\dimen256
\TX@old@table=\dimen257
\TX@old@col=\dimen258
\TX@target=\dimen259
\TX@delta=\dimen260
\TX@cols=\count148
\TX@ftn=\toks57
)
("C:\Users\J.PalaciosTemprano\AppData\Local\Programs\MiKTeX 2.9\tex/latex/tools
\longtable.sty"
Package: longtable 2014/10/28 v4.11 Multi-page Table package (DPC)+ FMi change
\LTleft=\skip67
\LTright=\skip68
\LTpre=\skip69
\LTpost=\skip70
\LTchunksize=\count149
\LTcapwidth=\dimen261
\LT@head=\box49
\LT@firsthead=\box50
\LT@foot=\box51
\LT@lastfoot=\box52
\LT@cols=\count150
\LT@rows=\count151
\c@LT@tables=\count152
\c@LT@chunks=\count153
\LT@p@ftn=\toks58
)
("C:\Users\J.PalaciosTemprano\AppData\Local\Programs\MiKTeX 2.9\tex/latex/place
ins\placeins.sty"
Package: placeins 2005/04/18  v 2.2
)
("C:\Users\J.PalaciosTemprano\AppData\Local\Programs\MiKTeX 2.9\tex/latex/subfi
gure\subfigure.sty"
Package: subfigure 2002/07/30 v2.1.4 subfigure package
\subfigtopskip=\skip71
\subfigcapskip=\skip72
\subfigcaptopadj=\dimen262
\subfigbottomskip=\skip73
\subfigcapmargin=\dimen263
\subfiglabelskip=\skip74
\c@subfigure=\count154
\c@lofdepth=\count155
\c@subtable=\count156
\c@lotdepth=\count157

****************************************
* Local config file subfigure.cfg used *
****************************************

("C:\Users\J.PalaciosTemprano\AppData\Local\Programs\MiKTeX 2.9\tex/latex/subfi
gure\subfigure.cfg")
\subfig@top=\skip75
\subfig@bottom=\skip76
)
("C:\Users\J.PalaciosTemprano\AppData\Local\Programs\MiKTeX 2.9\tex/latex/adjus
tbox\adjustbox.sty"
Package: adjustbox 2019/01/04 v1.2 Adjusting TeX boxes (trim, clip, ...)

("C:\Users\J.PalaciosTemprano\AppData\Local\Programs\MiKTeX 2.9\tex/latex/xkeyv
al\xkeyval.sty"
Package: xkeyval 2014/12/03 v2.7a package option processing (HA)

("C:\Users\J.PalaciosTemprano\AppData\Local\Programs\MiKTeX 2.9\tex/generic/xke
yval\xkeyval.tex"
("C:\Users\J.PalaciosTemprano\AppData\Local\Programs\MiKTeX 2.9\tex/generic/xke
yval\xkvutils.tex"
\XKV@toks=\toks59
\XKV@tempa@toks=\toks60
)
\XKV@depth=\count158
File: xkeyval.tex 2014/12/03 v2.7a key=value parser (HA)
))
("C:\Users\J.PalaciosTemprano\AppData\Local\Programs\MiKTeX 2.9\tex/latex/adjus
tbox\adjcalc.sty"
Package: adjcalc 2012/05/16 v1.1 Provides advanced setlength with multiple back
-ends (calc, etex, pgfmath)
)
("C:\Users\J.PalaciosTemprano\AppData\Local\Programs\MiKTeX 2.9\tex/latex/adjus
tbox\trimclip.sty"
Package: trimclip 2018/04/08 v1.1 Trim and clip general TeX material

("C:\Users\J.PalaciosTemprano\AppData\Local\Programs\MiKTeX 2.9\tex/latex/colle
ctbox\collectbox.sty"
Package: collectbox 2012/05/17 v0.4b Collect macro arguments as boxes
\collectedbox=\box53
)
\tc@llx=\dimen264
\tc@lly=\dimen265
\tc@urx=\dimen266
\tc@ury=\dimen267
Package trimclip Info: Using driver 'tc-pdftex.def'.

("C:\Users\J.PalaciosTemprano\AppData\Local\Programs\MiKTeX 2.9\tex/latex/adjus
tbox\tc-pdftex.def"
File: tc-pdftex.def 2019/01/04 v2.2 Clipping driver for pdftex
))
\adjbox@Width=\dimen268
\adjbox@Height=\dimen269
\adjbox@Depth=\dimen270
\adjbox@Totalheight=\dimen271
\adjbox@pwidth=\dimen272
\adjbox@pheight=\dimen273
\adjbox@pdepth=\dimen274
\adjbox@ptotalheight=\dimen275

("C:\Users\J.PalaciosTemprano\AppData\Local\Programs\MiKTeX 2.9\tex/latex/ifodd
page\ifoddpage.sty"
Package: ifoddpage 2016/04/23 v1.1 Conditionals for odd/even page detection
\c@checkoddpage=\count159
)
("C:\Users\J.PalaciosTemprano\AppData\Local\Programs\MiKTeX 2.9\tex/latex/varwi
dth\varwidth.sty"
Package: varwidth 2009/03/30 ver 0.92;  Variable-width minipages
\@vwid@box=\box54
\sift@deathcycles=\count160
\@vwid@loff=\dimen276
\@vwid@roff=\dimen277
))
("C:\Users\J.PalaciosTemprano\AppData\Local\Programs\MiKTeX 2.9\tex/latex/bbm\b
bm.sty"
Package: bbm 1999/03/15 V 1.2 provides fonts for set symbols - TH
LaTeX Font Info:    Overwriting math alphabet `\mathbbm' in version `bold'
(Font)                  U/bbm/m/n --> U/bbm/bx/n on input line 33.
LaTeX Font Info:    Overwriting math alphabet `\mathbbmss' in version `bold'
(Font)                  U/bbmss/m/n --> U/bbmss/bx/n on input line 35.
)
\c@model=\count161
\c@assumption=\count162
\foo=\skip77
\c@proposition=\count163

("C:\Users\J.PalaciosTemprano\AppData\Local\Programs\MiKTeX 2.9\tex/latex/realb
oxes\realboxes.sty"
Package: realboxes 2011/08/08 v0.2 Change box commands to read there content as
 real boxes
)
("C:\Users\J.PalaciosTemprano\AppData\Local\Programs\MiKTeX 2.9\tex/latex/bookt
abs\booktabs.sty"
Package: booktabs 2005/04/14 v1.61803 publication quality tables
\heavyrulewidth=\dimen278
\lightrulewidth=\dimen279
\cmidrulewidth=\dimen280
\belowrulesep=\dimen281
\belowbottomsep=\dimen282
\aboverulesep=\dimen283
\abovetopsep=\dimen284
\cmidrulesep=\dimen285
\cmidrulekern=\dimen286
\defaultaddspace=\dimen287
\@cmidla=\count164
\@cmidlb=\count165
\@aboverulesep=\dimen288
\@belowrulesep=\dimen289
\@thisruleclass=\count166
\@lastruleclass=\count167
\@thisrulewidth=\dimen290
)

Package array Warning: Column d is already defined on input line 82.

(document_v1.aux

LaTeX Warning: Label `fiq_trends' multiply defined.


LaTeX Warning: Label `fiq_trends' multiply defined.

)
\openout1 = `document_v1.aux'.

LaTeX Font Info:    Checking defaults for OML/cmm/m/it on input line 88.
LaTeX Font Info:    ... okay on input line 88.
LaTeX Font Info:    Checking defaults for T1/cmr/m/n on input line 88.
LaTeX Font Info:    ... okay on input line 88.
LaTeX Font Info:    Checking defaults for OT1/cmr/m/n on input line 88.
LaTeX Font Info:    ... okay on input line 88.
LaTeX Font Info:    Checking defaults for OMS/cmsy/m/n on input line 88.
LaTeX Font Info:    ... okay on input line 88.
LaTeX Font Info:    Checking defaults for OMX/cmex/m/n on input line 88.
LaTeX Font Info:    ... okay on input line 88.
LaTeX Font Info:    Checking defaults for U/cmr/m/n on input line 88.
LaTeX Font Info:    ... okay on input line 88.
LaTeX Font Info:    Checking defaults for PD1/pdf/m/n on input line 88.
LaTeX Font Info:    ... okay on input line 88.
LaTeX Font Info:    Try loading font information for OT1+lmr on input line 88.

("C:\Users\J.PalaciosTemprano\AppData\Local\Programs\MiKTeX 2.9\tex/latex/lm\ot
1lmr.fd"
File: ot1lmr.fd 2009/10/30 v1.6 Font defs for Latin Modern
)
("C:\Users\J.PalaciosTemprano\AppData\Local\Programs\MiKTeX 2.9\tex/context/bas
e/mkii\supp-pdf.mkii"
[Loading MPS to PDF converter (version 2006.09.02).]
\scratchcounter=\count168
\scratchdimen=\dimen291
\scratchbox=\box55
\nofMPsegments=\count169
\nofMParguments=\count170
\everyMPshowfont=\toks61
\MPscratchCnt=\count171
\MPscratchDim=\dimen292
\MPnumerator=\count172
\makeMPintoPDFobject=\count173
\everyMPtoPDFconversion=\toks62
)
("C:\Users\J.PalaciosTemprano\AppData\Local\Programs\MiKTeX 2.9\tex/latex/oberd
iek\epstopdf-base.sty"
Package: epstopdf-base 2016/05/15 v2.6 Base part for package epstopdf

("C:\Users\J.PalaciosTemprano\AppData\Local\Programs\MiKTeX 2.9\tex/latex/oberd
iek\grfext.sty"
Package: grfext 2016/05/16 v1.2 Manage graphics extensions (HO)
)
Package epstopdf-base Info: Redefining graphics rule for `.eps' on input line 4
38.
Package grfext Info: Graphics extension search list:
(grfext)             [.pdf,.png,.jpg,.mps,.jpeg,.jbig2,.jb2,.PDF,.PNG,.JPG,.JPE
G,.JBIG2,.JB2,.eps]
(grfext)             \AppendGraphicsExtensions on input line 456.
) ABD: EveryShipout initializing macros

Package pgfplots Warning: running in backwards compatibility mode (unsuitable t
ick labels; missing features). Consider writing \pgfplotsset{compat=1.16} into 
your preamble.
 on input line 88.

\AtBeginShipoutBox=\box56
Package hyperref Info: Link coloring OFF on input line 88.

("C:\Users\J.PalaciosTemprano\AppData\Local\Programs\MiKTeX 2.9\tex/latex/hyper
ref\nameref.sty"
Package: nameref 2016/05/21 v2.44 Cross-referencing by name of section

("C:\Users\J.PalaciosTemprano\AppData\Local\Programs\MiKTeX 2.9\tex/generic/obe
rdiek\gettitlestring.sty"
Package: gettitlestring 2016/05/16 v1.5 Cleanup title references (HO)
)
\c@section@level=\count174
)
LaTeX Info: Redefining \ref on input line 88.
LaTeX Info: Redefining \pageref on input line 88.
LaTeX Info: Redefining \nameref on input line 88.
 (document_v1.out) (document_v1.out)
\@outlinefile=\write4
\openout4 = `document_v1.out'.


*geometry* driver: auto-detecting
*geometry* detected driver: pdftex
*geometry* verbose mode - [ preamble ] result:
* driver: pdftex
* paper: a4paper
* layout: <same size as paper>
* layoutoffset:(h,v)=(0.0pt,0.0pt)
* modes: 
* h-part:(L,W,R)=(71.13188pt, 455.24411pt, 71.13188pt)
* v-part:(T,H,B)=(56.9055pt, 731.23584pt, 56.9055pt)
* \paperwidth=597.50787pt
* \paperheight=845.04684pt
* \textwidth=455.24411pt
* \textheight=731.23584pt
* \oddsidemargin=-1.1381pt
* \evensidemargin=-1.1381pt
* \topmargin=-52.36449pt
* \headheight=12.0pt
* \headsep=25.0pt
* \topskip=11.0pt
* \footskip=30.0pt
* \marginparwidth=54.2025pt
* \marginparsep=10.0pt
* \columnsep=10.0pt
* \skip\footins=10.0pt plus 4.0pt minus 2.0pt
* \hoffset=0.0pt
* \voffset=0.0pt
* \mag=1000
* \@twocolumnfalse
* \@twosidefalse
* \@mparswitchfalse
* \@reversemarginfalse
* (1in=72.27pt=25.4mm, 1cm=28.453pt)

LaTeX Font Info:    Try loading font information for OML+lmm on input line 103.


("C:\Users\J.PalaciosTemprano\AppData\Local\Programs\MiKTeX 2.9\tex/latex/lm\om
llmm.fd"
File: omllmm.fd 2009/10/30 v1.6 Font defs for Latin Modern
)
LaTeX Font Info:    Try loading font information for OMS+lmsy on input line 103
.

("C:\Users\J.PalaciosTemprano\AppData\Local\Programs\MiKTeX 2.9\tex/latex/lm\om
slmsy.fd"
File: omslmsy.fd 2009/10/30 v1.6 Font defs for Latin Modern
)
LaTeX Font Info:    Try loading font information for OMX+lmex on input line 103
.

("C:\Users\J.PalaciosTemprano\AppData\Local\Programs\MiKTeX 2.9\tex/latex/lm\om
xlmex.fd"
File: omxlmex.fd 2009/10/30 v1.6 Font defs for Latin Modern
)
LaTeX Font Info:    External font `lmex10' loaded for size
(Font)              <12> on input line 103.
LaTeX Font Info:    External font `lmex10' loaded for size
(Font)              <8> on input line 103.
LaTeX Font Info:    External font `lmex10' loaded for size
(Font)              <6> on input line 103.
LaTeX Font Info:    Try loading font information for U+msa on input line 103.

("C:\Users\J.PalaciosTemprano\AppData\Local\Programs\MiKTeX 2.9\tex/latex/amsfo
nts\umsa.fd"
File: umsa.fd 2013/01/14 v3.01 AMS symbols A
)
LaTeX Font Info:    Try loading font information for U+msb on input line 103.

("C:\Users\J.PalaciosTemprano\AppData\Local\Programs\MiKTeX 2.9\tex/latex/amsfo
nts\umsb.fd"
File: umsb.fd 2013/01/14 v3.01 AMS symbols B
)
LaTeX Font Info:    Try loading font information for OMS+lmr on input line 103.


("C:\Users\J.PalaciosTemprano\AppData\Local\Programs\MiKTeX 2.9\tex/latex/lm\om
slmr.fd"
File: omslmr.fd 2009/10/30 v1.6 Font defs for Latin Modern
)
LaTeX Font Info:    Font shape `OMS/lmr/m/n' in size <8> not available
(Font)              Font shape `OMS/lmsy/m/n' tried instead on input line 103.
LaTeX Font Info:    External font `lmex10' loaded for size
(Font)              <9> on input line 103.
LaTeX Font Info:    External font `lmex10' loaded for size
(Font)              <5> on input line 103.
LaTeX Font Info:    Font shape `OMS/lmr/m/n' in size <6> not available
(Font)              Font shape `OMS/lmsy/m/n' tried instead on input line 103.
LaTeX Font Info:    Try loading font information for OT1+lmtt on input line 103
.

("C:\Users\J.PalaciosTemprano\AppData\Local\Programs\MiKTeX 2.9\tex/latex/lm\ot
1lmtt.fd"
File: ot1lmtt.fd 2009/10/30 v1.6 Font defs for Latin Modern
) [1

{C:/Users/J.PalaciosTemprano/AppData/Local/MiKTeX/2.9/pdftex/config/pdftex.map}
] (desc.tex
LaTeX Font Info:    External font `lmex10' loaded for size
(Font)              <10.95> on input line 3.
) (diff.tex
Overfull \hbox (32.11804pt too wide) in alignment at lines 3--32
[] [] [] [] [] [] [] 
 []

)

LaTeX Warning: `!h' float specifier changed to `!ht'.

(basic_did.tex
Overfull \hbox (61.89343pt too wide) in alignment at lines 3--46
[] [] [] [] [] [] 
 []

)

LaTeX Warning: `!h' float specifier changed to `!ht'.

(../03_graphs/trends_all.tex
<../03_graphs/dynamic_aq_sc_1.png, id=21, 1352.05125pt x 901.3675pt>
File: ../03_graphs/dynamic_aq_sc_1.png Graphic file (type png)
<use ../03_graphs/dynamic_aq_sc_1.png>
Package pdftex.def Info: ../03_graphs/dynamic_aq_sc_1.png  used on input line 2
1.
(pdftex.def)             Requested size: 227.62206pt x 151.74504pt.
<../03_graphs/dynamic_aq_sc_2.png, id=22, 1352.05125pt x 901.3675pt>
File: ../03_graphs/dynamic_aq_sc_2.png Graphic file (type png)
<use ../03_graphs/dynamic_aq_sc_2.png>
Package pdftex.def Info: ../03_graphs/dynamic_aq_sc_2.png  used on input line 2
1.
(pdftex.def)             Requested size: 227.62206pt x 151.74504pt.
<../03_graphs/dynamic_temp_sc_1.png, id=23, 1352.05125pt x 901.3675pt>
File: ../03_graphs/dynamic_temp_sc_1.png Graphic file (type png)
<use ../03_graphs/dynamic_temp_sc_1.png>
Package pdftex.def Info: ../03_graphs/dynamic_temp_sc_1.png  used on input line
 21.
(pdftex.def)             Requested size: 227.62206pt x 151.74504pt.
<../03_graphs/dynamic_temp_sc_2.png, id=24, 1352.05125pt x 901.3675pt>
File: ../03_graphs/dynamic_temp_sc_2.png Graphic file (type png)
<use ../03_graphs/dynamic_temp_sc_2.png>
Package pdftex.def Info: ../03_graphs/dynamic_temp_sc_2.png  used on input line
 21.
(pdftex.def)             Requested size: 227.62206pt x 151.74504pt.
<../03_graphs/dynamic_light_sc_1.png, id=25, 1352.05125pt x 901.3675pt>
File: ../03_graphs/dynamic_light_sc_1.png Graphic file (type png)
<use ../03_graphs/dynamic_light_sc_1.png>
Package pdftex.def Info: ../03_graphs/dynamic_light_sc_1.png  used on input lin
e 21.
(pdftex.def)             Requested size: 227.62206pt x 151.74504pt.
<../03_graphs/dynamic_light_sc_3.png, id=26, 1352.05125pt x 901.3675pt>
File: ../03_graphs/dynamic_light_sc_3.png Graphic file (type png)
<use ../03_graphs/dynamic_light_sc_3.png>
Package pdftex.def Info: ../03_graphs/dynamic_light_sc_3.png  used on input lin
e 21.
(pdftex.def)             Requested size: 227.62206pt x 151.74504pt.
<../03_graphs/dynamic_noise_sc_1.png, id=27, 1352.05125pt x 901.3675pt>
File: ../03_graphs/dynamic_noise_sc_1.png Graphic file (type png)
<use ../03_graphs/dynamic_noise_sc_1.png>
Package pdftex.def Info: ../03_graphs/dynamic_noise_sc_1.png  used on input lin
e 21.
(pdftex.def)             Requested size: 227.62206pt x 151.74504pt.
<../03_graphs/dynamic_noise_sc_3.png, id=28, 1352.05125pt x 901.3675pt>
File: ../03_graphs/dynamic_noise_sc_3.png Graphic file (type png)
<use ../03_graphs/dynamic_noise_sc_3.png>
Package pdftex.def Info: ../03_graphs/dynamic_noise_sc_3.png  used on input lin
e 21.
(pdftex.def)             Requested size: 227.62206pt x 151.74504pt.


LaTeX Warning: Float too large for page by 6.27576pt on input line 22.


LaTeX Warning: `!h' float specifier changed to `!ht'.

) (../03_graphs/health_sbs_environmental.tex
File: ../03_graphs/dynamic_aq_sc_1.png Graphic file (type png)
<use ../03_graphs/dynamic_aq_sc_1.png>
Package pdftex.def Info: ../03_graphs/dynamic_aq_sc_1.png  used on input line 3
.
(pdftex.def)             Requested size: 455.24411pt x 303.49008pt.


LaTeX Warning: `!h' float specifier changed to `!ht'.

<../03_graphs/sbs_effect_dm_1.png, id=29, 1352.05125pt x 901.3675pt>
File: ../03_graphs/sbs_effect_dm_1.png Graphic file (type png)
<use ../03_graphs/sbs_effect_dm_1.png>
Package pdftex.def Info: ../03_graphs/sbs_effect_dm_1.png  used on input line 1
1.
(pdftex.def)             Requested size: 455.24411pt x 303.49008pt.

LaTeX Warning: Reference `description_scales' on page 2 undefined on input line
 12.


LaTeX Warning: `!h' float specifier changed to `!ht'.

) [2]
Package atveryend Info: Empty hook `BeforeClearDocument' on input line 142.
 [3] [4] [5 <../03_graphs/dynamic_aq_sc_1.png (PNG copy)> <../03_graphs/dynamic
_aq_sc_2.png (PNG copy)> <../03_graphs/dynamic_temp_sc_1.png (PNG copy)> <../03
_graphs/dynamic_temp_sc_2.png (PNG copy)> <../03_graphs/dynamic_light_sc_1.png 
(PNG copy)> <../03_graphs/dynamic_light_sc_3.png (PNG copy)> <../03_graphs/dyna
mic_noise_sc_1.png (PNG copy)> <../03_graphs/dynamic_noise_sc_3.png (PNG copy)>
] [6] [7 <../03_graphs/sbs_effect_dm_1.png (PNG copy)>]
Package atveryend Info: Empty hook `AfterLastShipout' on input line 142.
 (document_v1.aux)
Package atveryend Info: Executing hook `AtVeryEndDocument' on input line 142.
Package atveryend Info: Executing hook `AtEndAfterFileList' on input line 142.
Package rerunfilecheck Info: File `document_v1.out' has not changed.
(rerunfilecheck)             Checksum: 02966866A9099325BEFA29CE48266B43;54.


LaTeX Warning: There were undefined references.


LaTeX Warning: There were multiply-defined labels.

Package atveryend Info: Empty hook `AtVeryVeryEnd' on input line 142.
 ) 
Here is how much of TeX's memory you used:
 29078 strings out of 492945
 696328 string characters out of 3120481
 873885 words of memory out of 3000000
 32355 multiletter control sequences out of 15000+200000
 59304 words of font info for 58 fonts, out of 3000000 for 9000
 1141 hyphenation exceptions out of 8191
 62i,19n,96p,788b,609s stack positions out of 5000i,500n,10000p,200000b,50000s
{C:/Users/J.PalaciosTemprano/AppData/Local/Programs/MiKTeX 2.9/fonts/enc/dvip
s/lm/lm-rm.enc}{C:/Users/J.PalaciosTemprano/AppData/Local/Programs/MiKTeX 2.9/f
onts/enc/dvips/lm/lm-mathit.enc}{C:/Users/J.PalaciosTemprano/AppData/Local/Prog
rams/MiKTeX 2.9/fonts/enc/dvips/lm/lm-rmtt.enc}{C:/Users/J.PalaciosTemprano/App
Data/Local/Programs/MiKTeX 2.9/fonts/enc/dvips/lm/lm-mathsy.enc}<C:/Users/J.Pal
aciosTemprano/AppData/Local/Programs/MiKTeX 2.9/fonts/type1/public/lm/lmbx12.pf
b><C:/Users/J.PalaciosTemprano/AppData/Local/Programs/MiKTeX 2.9/fonts/type1/pu
blic/lm/lmbx8.pfb><C:/Users/J.PalaciosTemprano/AppData/Local/Programs/MiKTeX 2.
9/fonts/type1/public/lm/lmmi9.pfb><C:/Users/J.PalaciosTemprano/AppData/Local/Pr
ograms/MiKTeX 2.9/fonts/type1/public/lm/lmr10.pfb><C:/Users/J.PalaciosTemprano/
AppData/Local/Programs/MiKTeX 2.9/fonts/type1/public/lm/lmr12.pfb><C:/Users/J.P
alaciosTemprano/AppData/Local/Programs/MiKTeX 2.9/fonts/type1/public/lm/lmr8.pf
b><C:/Users/J.PalaciosTemprano/AppData/Local/Programs/MiKTeX 2.9/fonts/type1/pu
blic/lm/lmr9.pfb><C:/Users/J.PalaciosTemprano/AppData/Local/Programs/MiKTeX 2.9
/fonts/type1/public/lm/lmri10.pfb><C:/Users/J.PalaciosTemprano/AppData/Local/Pr
ograms/MiKTeX 2.9/fonts/type1/public/lm/lmri8.pfb><C:/Users/J.PalaciosTemprano/
AppData/Local/Programs/MiKTeX 2.9/fonts/type1/public/lm/lmri9.pfb><C:/Users/J.P
alaciosTemprano/AppData/Local/Programs/MiKTeX 2.9/fonts/type1/public/lm/lmsy6.p
fb><C:/Users/J.PalaciosTemprano/AppData/Local/Programs/MiKTeX 2.9/fonts/type1/p
ublic/lm/lmsy8.pfb><C:/Users/J.PalaciosTemprano/AppData/Local/Programs/MiKTeX 2
.9/fonts/type1/public/lm/lmtt9.pfb>
Output written on document_v1.pdf (7 pages, 690062 bytes).
PDF statistics:
 119 PDF objects out of 1000 (max. 8388607)
 15 named destinations out of 1000 (max. 500000)
 66 words of extra memory for PDF output out of 10000 (max. 10000000)
