# Supplementary material for: Moving to productivity: The benefits of healthy buildings
Source: PLoS One. 2020 Aug 6;15(8):e0236029. doi: 10.1371/journal.pone.0236029 (PMC7410200; doi:10.1371/journal.pone.0236029)
Supplement: S2 File — (ZIP) [file pone.0236029.s003.zip › 03_tables/document_v1.aux]

\relax 
\providecommand\hyper@newdestlabel[2]{}
\providecommand\HyperFirstAtBeginDocument{\AtBeginDocument}
\HyperFirstAtBeginDocument{\ifx\hyper@anchor\@undefined
\global\let\oldcontentsline\contentsline
\gdef\contentsline#1#2#3#4{\oldcontentsline{#1}{#2}{#3}}
\global\let\oldnewlabel\newlabel
\gdef\newlabel#1#2{\newlabelxx{#1}#2}
\gdef\newlabelxx#1#2#3#4#5#6{\oldnewlabel{#1}{{#2}{#3}}}
\AtEndDocument{\ifx\hyper@anchor\@undefined
\let\contentsline\oldcontentsline
\let\newlabel\oldnewlabel
\fi}
\fi}
\global\let\hyper@last\relax 
\gdef\HyperFirstAtBeginDocument#1{#1}
\providecommand\HyField@AuxAddToFields[1]{}
\providecommand\HyField@AuxAddToCoFields[2]{}
\bibstyle{ecta}
\providecommand \oddpage@label [2]{}
\@writefile{toc}{\contentsline {section}{\numberline {1}Empirical Strategy}{2}{section.1}\protected@file@percent }
\@writefile{lot}{\contentsline {table}{\numberline {1}{\ignorespaces Descriptive statistics sample before the move}}{2}{table.1}\protected@file@percent }
\@writefile{lot}{\contentsline {table}{\numberline {2}{\ignorespaces Basic difference-in-difference results}}{3}{table.2}\protected@file@percent }
\@writefile{lot}{\contentsline {table}{\numberline {3}{\ignorespaces Estimation results difference in difference results for different set of fixed effects}}{4}{table.3}\protected@file@percent }
\@writefile{lof}{\contentsline {figure}{\numberline {1}{\ignorespaces Trends in Environmental Perception}}{5}{figure.1}\protected@file@percent }
\newlabel{fiq_trends}{{1}{5}{Trends in Environmental Perception}{figure.1}{}}
\@writefile{lof}{\contentsline {figure}{\numberline {2}{\ignorespaces Trends in Sick Building Syndrome (1=Yes)}}{6}{figure.2}\protected@file@percent }
\newlabel{fiq_trends}{{2}{6}{Trends in Sick Building Syndrome (1=Yes)}{figure.2}{}}
\@writefile{lof}{\contentsline {figure}{\numberline {3}{\ignorespaces Effect Environmental Problems on Sick Building Syndrome }}{7}{figure.3}\protected@file@percent }
\newlabel{fiq_trends}{{3}{7}{Effect Environmental Problems on Sick Building Syndrome}{figure.3}{}}
