# Supplementary material for: Moving to productivity: The benefits of healthy buildings
Source: PLoS One. 2020 Aug 6;15(8):e0236029. doi: 10.1371/journal.pone.0236029 (PMC7410200; doi:10.1371/journal.pone.0236029)
Supplement: S2 File — (ZIP) [file pone.0236029.s003.zip › 03_tables/basic_did_v2.log]

This is pdfTeX, Version 3.14159265-2.6-1.40.20 (MiKTeX 2.9.7000 64-bit) (preloaded format=pdflatex 2019.4.1)  6 MAY 2019 16:33
entering extended mode
**./basic_did_v2.tex
(basic_did_v2.tex
LaTeX2e <2018-12-01>

! LaTeX Error: Missing \begin{document}.

See the LaTeX manual or LaTeX Companion for explanation.
Type  H <return>  for immediate help.
 ...                                              
                                                  
l.3 \begin{tabular*}{\textwidth}
                                {@{\hskip\tabcolsep\extracolsep\fill}l*{6}{c}}
You're in trouble here.  Try typing  <return>  to proceed.
If that doesn't work, type  X <return>  to quit.

LaTeX Font Info:    External font `cmex10' loaded for size
(Font)              <7> on input line 3.
LaTeX Font Info:    External font `cmex10' loaded for size
(Font)              <5> on input line 3.
! Undefined control sequence.
l.4 \toprule
            
The control sequence at the end of the top line
of your error message was never \def'ed. If you have
misspelled it (e.g., `\hobx'), type `I' and the correct
spelling (e.g., `I\hbox'). Otherwise just continue,
and I'll forget about whatever was undefined.

Missing character: There is no ( in font nullfont!
Missing character: There is no 1 in font nullfont!
Missing character: There is no ) in font nullfont!
Missing character: There is no ( in font nullfont!
Missing character: There is no 2 in font nullfont!
Missing character: There is no ) in font nullfont!
Missing character: There is no ( in font nullfont!
Missing character: There is no 3 in font nullfont!
Missing character: There is no ) in font nullfont!
Missing character: There is no ( in font nullfont!
Missing character: There is no 4 in font nullfont!
Missing character: There is no ) in font nullfont!
Missing character: There is no ( in font nullfont!
Missing character: There is no 5 in font nullfont!
Missing character: There is no ) in font nullfont!
! Undefined control sequence.
<recently read> \midrule 
                         
l.6 \midrule
            
The control sequence at the end of the top line
of your error message was never \def'ed. If you have
misspelled it (e.g., `\hobx'), type `I' and the correct
spelling (e.g., `I\hbox'). Otherwise just continue,
and I'll forget about whatever was undefined.

Missing character: There is no A in font nullfont!
Missing character: There is no i in font nullfont!
Missing character: There is no r in font nullfont!
Missing character: There is no Q in font nullfont!
Missing character: There is no u in font nullfont!
Missing character: There is no a in font nullfont!
Missing character: There is no l in font nullfont!
Missing character: There is no i in font nullfont!
Missing character: There is no t in font nullfont!
Missing character: There is no y in font nullfont!
Missing character: There is no D in font nullfont!
Missing character: There is no i in font nullfont!
Missing character: There is no s in font nullfont!
Missing character: There is no s in font nullfont!
Missing character: There is no a in font nullfont!
Missing character: There is no t in font nullfont!
Missing character: There is no i in font nullfont!
Missing character: There is no s in font nullfont!
Missing character: There is no f in font nullfont!
Missing character: There is no a in font nullfont!
Missing character: There is no c in font nullfont!
Missing character: There is no t in font nullfont!
Missing character: There is no i in font nullfont!
Missing character: There is no o in font nullfont!
Missing character: There is no n in font nullfont!
Missing character: There is no - in font nullfont!
Missing character: There is no 1 in font nullfont!
Missing character: There is no . in font nullfont!
Missing character: There is no 6 in font nullfont!
Missing character: There is no 1 in font nullfont!
Missing character: There is no 5 in font nullfont!
Missing character: There is no - in font nullfont!
Missing character: There is no 1 in font nullfont!
Missing character: There is no . in font nullfont!
Missing character: There is no 6 in font nullfont!
Missing character: There is no 1 in font nullfont!
Missing character: There is no 2 in font nullfont!
Missing character: There is no - in font nullfont!
Missing character: There is no 2 in font nullfont!
Missing character: There is no . in font nullfont!
Missing character: There is no 0 in font nullfont!
Missing character: There is no 6 in font nullfont!
Missing character: There is no 6 in font nullfont!
Missing character: There is no - in font nullfont!
Missing character: There is no 2 in font nullfont!
Missing character: There is no . in font nullfont!
Missing character: There is no 0 in font nullfont!
Missing character: There is no 6 in font nullfont!
Missing character: There is no 8 in font nullfont!
Missing character: There is no - in font nullfont!
Missing character: There is no 1 in font nullfont!
Missing character: There is no . in font nullfont!
Missing character: There is no 4 in font nullfont!
Missing character: There is no 4 in font nullfont!
Missing character: There is no 3 in font nullfont!
Missing character: There is no ( in font nullfont!
Missing character: There is no 0 in font nullfont!
Missing character: There is no . in font nullfont!
Missing character: There is no 1 in font nullfont!
Missing character: There is no 6 in font nullfont!
Missing character: There is no 3 in font nullfont!
Missing character: There is no ) in font nullfont!
Missing character: There is no ( in font nullfont!
Missing character: There is no 0 in font nullfont!
Missing character: There is no . in font nullfont!
Missing character: There is no 1 in font nullfont!
Missing character: There is no 6 in font nullfont!
Missing character: There is no 3 in font nullfont!
Missing character: There is no ) in font nullfont!
Missing character: There is no ( in font nullfont!
Missing character: There is no 0 in font nullfont!
Missing character: There is no . in font nullfont!
Missing character: There is no 1 in font nullfont!
Missing character: There is no 7 in font nullfont!
Missing character: There is no 9 in font nullfont!
Missing character: There is no ) in font nullfont!
Missing character: There is no ( in font nullfont!
Missing character: There is no 0 in font nullfont!
Missing character: There is no . in font nullfont!
Missing character: There is no 1 in font nullfont!
Missing character: There is no 7 in font nullfont!
Missing character: There is no 9 in font nullfont!
Missing character: There is no ) in font nullfont!
Missing character: There is no ( in font nullfont!
Missing character: There is no 0 in font nullfont!
Missing character: There is no . in font nullfont!
Missing character: There is no 1 in font nullfont!
Missing character: There is no 6 in font nullfont!
Missing character: There is no 3 in font nullfont!
Missing character: There is no ) in font nullfont!
Missing character: There is no H in font nullfont!
Missing character: There is no i in font nullfont!
Missing character: There is no n in font nullfont!
Missing character: There is no d in font nullfont!
Missing character: There is no e in font nullfont!
Missing character: There is no r in font nullfont!
Missing character: There is no s in font nullfont!
Missing character: There is no W in font nullfont!
Missing character: There is no o in font nullfont!
Missing character: There is no r in font nullfont!
Missing character: There is no k in font nullfont!
Missing character: There is no - in font nullfont!
Missing character: There is no 1 in font nullfont!
Missing character: There is no . in font nullfont!
Missing character: There is no 3 in font nullfont!
Missing character: There is no 1 in font nullfont!
Missing character: There is no 4 in font nullfont!
Missing character: There is no - in font nullfont!
Missing character: There is no 1 in font nullfont!
Missing character: There is no . in font nullfont!
Missing character: There is no 3 in font nullfont!
Missing character: There is no 1 in font nullfont!
Missing character: There is no 4 in font nullfont!
Missing character: There is no - in font nullfont!
Missing character: There is no 1 in font nullfont!
Missing character: There is no . in font nullfont!
Missing character: There is no 6 in font nullfont!
Missing character: There is no 5 in font nullfont!
Missing character: There is no 4 in font nullfont!
Missing character: There is no - in font nullfont!
Missing character: There is no 1 in font nullfont!
Missing character: There is no . in font nullfont!
Missing character: There is no 6 in font nullfont!
Missing character: There is no 5 in font nullfont!
Missing character: There is no 4 in font nullfont!
Missing character: There is no - in font nullfont!
Missing character: There is no 1 in font nullfont!
Missing character: There is no . in font nullfont!
Missing character: There is no 0 in font nullfont!
Missing character: There is no 9 in font nullfont!
Missing character: There is no 1 in font nullfont!
Missing character: There is no ( in font nullfont!
Missing character: There is no 0 in font nullfont!
Missing character: There is no . in font nullfont!
Missing character: There is no 1 in font nullfont!
Missing character: There is no 4 in font nullfont!
Missing character: There is no 6 in font nullfont!
Missing character: There is no ) in font nullfont!
Missing character: There is no ( in font nullfont!
Missing character: There is no 0 in font nullfont!
Missing character: There is no . in font nullfont!
Missing character: There is no 1 in font nullfont!
Missing character: There is no 4 in font nullfont!
Missing character: There is no 6 in font nullfont!
Missing character: There is no ) in font nullfont!
Missing character: There is no ( in font nullfont!
Missing character: There is no 0 in font nullfont!
Missing character: There is no . in font nullfont!
Missing character: There is no 1 in font nullfont!
Missing character: There is no 6 in font nullfont!
Missing character: There is no 5 in font nullfont!
Missing character: There is no ) in font nullfont!
Missing character: There is no ( in font nullfont!
Missing character: There is no 0 in font nullfont!
Missing character: There is no . in font nullfont!
Missing character: There is no 1 in font nullfont!
Missing character: There is no 6 in font nullfont!
Missing character: There is no 5 in font nullfont!
Missing character: There is no ) in font nullfont!
Missing character: There is no ( in font nullfont!
Missing character: There is no 0 in font nullfont!
Missing character: There is no . in font nullfont!
Missing character: There is no 1 in font nullfont!
Missing character: There is no 4 in font nullfont!
Missing character: There is no 9 in font nullfont!
Missing character: There is no ) in font nullfont!
Missing character: There is no T in font nullfont!
Missing character: There is no e in font nullfont!
Missing character: There is no m in font nullfont!
Missing character: There is no p in font nullfont!
Missing character: There is no e in font nullfont!
Missing character: There is no r in font nullfont!
Missing character: There is no a in font nullfont!
Missing character: There is no t in font nullfont!
Missing character: There is no u in font nullfont!
Missing character: There is no r in font nullfont!
Missing character: There is no e in font nullfont!
Missing character: There is no Q in font nullfont!
Missing character: There is no u in font nullfont!
Missing character: There is no a in font nullfont!
Missing character: There is no l in font nullfont!
Missing character: There is no i in font nullfont!
Missing character: There is no t in font nullfont!
Missing character: There is no y in font nullfont!
Missing character: There is no D in font nullfont!
Missing character: There is no i in font nullfont!
Missing character: There is no s in font nullfont!
Missing character: There is no s in font nullfont!
Missing character: There is no a in font nullfont!
Missing character: There is no t in font nullfont!
Missing character: There is no i in font nullfont!
Missing character: There is no s in font nullfont!
Missing character: There is no f in font nullfont!
Missing character: There is no a in font nullfont!
Missing character: There is no c in font nullfont!
Missing character: There is no t in font nullfont!
Missing character: There is no i in font nullfont!
Missing character: There is no o in font nullfont!
Missing character: There is no n in font nullfont!
Missing character: There is no - in font nullfont!
Missing character: There is no 0 in font nullfont!
Missing character: There is no . in font nullfont!
Missing character: There is no 6 in font nullfont!
Missing character: There is no 8 in font nullfont!
Missing character: There is no 4 in font nullfont!
Missing character: There is no - in font nullfont!
Missing character: There is no 0 in font nullfont!
Missing character: There is no . in font nullfont!
Missing character: There is no 6 in font nullfont!
Missing character: There is no 7 in font nullfont!
Missing character: There is no 9 in font nullfont!
Missing character: There is no - in font nullfont!
Missing character: There is no 1 in font nullfont!
Missing character: There is no . in font nullfont!
Missing character: There is no 0 in font nullfont!
Missing character: There is no 0 in font nullfont!
Missing character: There is no 0 in font nullfont!
Missing character: There is no - in font nullfont!
Missing character: There is no 0 in font nullfont!
Missing character: There is no . in font nullfont!
Missing character: There is no 9 in font nullfont!
Missing character: There is no 9 in font nullfont!
Missing character: There is no 9 in font nullfont!
Missing character: There is no - in font nullfont!
Missing character: There is no 0 in font nullfont!
Missing character: There is no . in font nullfont!
Missing character: There is no 5 in font nullfont!
Missing character: There is no 9 in font nullfont!
Missing character: There is no 3 in font nullfont!
Missing character: There is no ( in font nullfont!
Missing character: There is no 0 in font nullfont!
Missing character: There is no . in font nullfont!
Missing character: There is no 1 in font nullfont!
Missing character: There is no 6 in font nullfont!
Missing character: There is no 2 in font nullfont!
Missing character: There is no ) in font nullfont!
Missing character: There is no ( in font nullfont!
Missing character: There is no 0 in font nullfont!
Missing character: There is no . in font nullfont!
Missing character: There is no 1 in font nullfont!
Missing character: There is no 6 in font nullfont!
Missing character: There is no 3 in font nullfont!
Missing character: There is no ) in font nullfont!
Missing character: There is no ( in font nullfont!
Missing character: There is no 0 in font nullfont!
Missing character: There is no . in font nullfont!
Missing character: There is no 1 in font nullfont!
Missing character: There is no 9 in font nullfont!
Missing character: There is no 1 in font nullfont!
Missing character: There is no ) in font nullfont!
Missing character: There is no ( in font nullfont!
Missing character: There is no 0 in font nullfont!
Missing character: There is no . in font nullfont!
Missing character: There is no 1 in font nullfont!
Missing character: There is no 9 in font nullfont!
Missing character: There is no 2 in font nullfont!
Missing character: There is no ) in font nullfont!
Missing character: There is no ( in font nullfont!
Missing character: There is no 0 in font nullfont!
Missing character: There is no . in font nullfont!
Missing character: There is no 1 in font nullfont!
Missing character: There is no 9 in font nullfont!
Missing character: There is no 5 in font nullfont!
Missing character: There is no ) in font nullfont!
Missing character: There is no H in font nullfont!
Missing character: There is no i in font nullfont!
Missing character: There is no n in font nullfont!
Missing character: There is no d in font nullfont!
Missing character: There is no e in font nullfont!
Missing character: There is no r in font nullfont!
Missing character: There is no s in font nullfont!
Missing character: There is no W in font nullfont!
Missing character: There is no o in font nullfont!
Missing character: There is no r in font nullfont!
Missing character: There is no k in font nullfont!
Missing character: There is no - in font nullfont!
Missing character: There is no 0 in font nullfont!
Missing character: There is no . in font nullfont!
Missing character: There is no 6 in font nullfont!
Missing character: There is no 5 in font nullfont!
Missing character: There is no 3 in font nullfont!
Missing character: There is no - in font nullfont!
Missing character: There is no 0 in font nullfont!
Missing character: There is no . in font nullfont!
Missing character: There is no 6 in font nullfont!
Missing character: There is no 5 in font nullfont!
Missing character: There is no 0 in font nullfont!
Missing character: There is no - in font nullfont!
Missing character: There is no 0 in font nullfont!
Missing character: There is no . in font nullfont!
Missing character: There is no 9 in font nullfont!
Missing character: There is no 6 in font nullfont!
Missing character: There is no 2 in font nullfont!
Missing character: There is no - in font nullfont!
Missing character: There is no 0 in font nullfont!
Missing character: There is no . in font nullfont!
Missing character: There is no 9 in font nullfont!
Missing character: There is no 6 in font nullfont!
Missing character: There is no 0 in font nullfont!
Missing character: There is no - in font nullfont!
Missing character: There is no 0 in font nullfont!
Missing character: There is no . in font nullfont!
Missing character: There is no 5 in font nullfont!
Missing character: There is no 2 in font nullfont!
Missing character: There is no 9 in font nullfont!
Missing character: There is no ( in font nullfont!
Missing character: There is no 0 in font nullfont!
Missing character: There is no . in font nullfont!
Missing character: There is no 1 in font nullfont!
Missing character: There is no 5 in font nullfont!
Missing character: There is no 5 in font nullfont!
Missing character: There is no ) in font nullfont!
Missing character: There is no ( in font nullfont!
Missing character: There is no 0 in font nullfont!
Missing character: There is no . in font nullfont!
Missing character: There is no 1 in font nullfont!
Missing character: There is no 5 in font nullfont!
Missing character: There is no 5 in font nullfont!
Missing character: There is no ) in font nullfont!
Missing character: There is no ( in font nullfont!
Missing character: There is no 0 in font nullfont!
Missing character: There is no . in font nullfont!
Missing character: There is no 1 in font nullfont!
Missing character: There is no 8 in font nullfont!
Missing character: There is no 3 in font nullfont!
Missing character: There is no ) in font nullfont!
Missing character: There is no ( in font nullfont!
Missing character: There is no 0 in font nullfont!
Missing character: There is no . in font nullfont!
Missing character: There is no 1 in font nullfont!
Missing character: There is no 8 in font nullfont!
Missing character: There is no 3 in font nullfont!
Missing character: There is no ) in font nullfont!
Missing character: There is no ( in font nullfont!
Missing character: There is no 0 in font nullfont!
Missing character: There is no . in font nullfont!
Missing character: There is no 1 in font nullfont!
Missing character: There is no 8 in font nullfont!
Missing character: There is no 2 in font nullfont!
Missing character: There is no ) in font nullfont!
Missing character: There is no L in font nullfont!
Missing character: There is no i in font nullfont!
Missing character: There is no g in font nullfont!
Missing character: There is no h in font nullfont!
Missing character: There is no t in font nullfont!
Missing character: There is no Q in font nullfont!
Missing character: There is no u in font nullfont!
Missing character: There is no a in font nullfont!
Missing character: There is no l in font nullfont!
Missing character: There is no i in font nullfont!
Missing character: There is no t in font nullfont!
Missing character: There is no y in font nullfont!
Missing character: There is no D in font nullfont!
Missing character: There is no i in font nullfont!
Missing character: There is no s in font nullfont!
Missing character: There is no s in font nullfont!
Missing character: There is no a in font nullfont!
Missing character: There is no t in font nullfont!
Missing character: There is no i in font nullfont!
Missing character: There is no s in font nullfont!
Missing character: There is no f in font nullfont!
Missing character: There is no a in font nullfont!
Missing character: There is no c in font nullfont!
Missing character: There is no t in font nullfont!
Missing character: There is no i in font nullfont!
Missing character: There is no o in font nullfont!
Missing character: There is no n in font nullfont!
Missing character: There is no - in font nullfont!
Missing character: There is no 0 in font nullfont!
Missing character: There is no . in font nullfont!
Missing character: There is no 7 in font nullfont!
Missing character: There is no 9 in font nullfont!
Missing character: There is no 6 in font nullfont!
Missing character: There is no - in font nullfont!
Missing character: There is no 0 in font nullfont!
Missing character: There is no . in font nullfont!
Missing character: There is no 7 in font nullfont!
Missing character: There is no 9 in font nullfont!
Missing character: There is no 4 in font nullfont!
Missing character: There is no - in font nullfont!
Missing character: There is no 1 in font nullfont!
Missing character: There is no . in font nullfont!
Missing character: There is no 0 in font nullfont!
Missing character: There is no 0 in font nullfont!
Missing character: There is no 6 in font nullfont!
Missing character: There is no - in font nullfont!
Missing character: There is no 1 in font nullfont!
Missing character: There is no . in font nullfont!
Missing character: There is no 0 in font nullfont!
Missing character: There is no 0 in font nullfont!
Missing character: There is no 6 in font nullfont!
Missing character: There is no - in font nullfont!
Missing character: There is no 0 in font nullfont!
Missing character: There is no . in font nullfont!
Missing character: There is no 5 in font nullfont!
Missing character: There is no 0 in font nullfont!
Missing character: There is no 3 in font nullfont!
Missing character: There is no ( in font nullfont!
Missing character: There is no 0 in font nullfont!
Missing character: There is no . in font nullfont!
Missing character: There is no 1 in font nullfont!
Missing character: There is no 4 in font nullfont!
Missing character: There is no 1 in font nullfont!
Missing character: There is no ) in font nullfont!
Missing character: There is no ( in font nullfont!
Missing character: There is no 0 in font nullfont!
Missing character: There is no . in font nullfont!
Missing character: There is no 1 in font nullfont!
Missing character: There is no 4 in font nullfont!
Missing character: There is no 1 in font nullfont!
Missing character: There is no ) in font nullfont!
Missing character: There is no ( in font nullfont!
Missing character: There is no 0 in font nullfont!
Missing character: There is no . in font nullfont!
Missing character: There is no 1 in font nullfont!
Missing character: There is no 5 in font nullfont!
Missing character: There is no 2 in font nullfont!
Missing character: There is no ) in font nullfont!
Missing character: There is no ( in font nullfont!
Missing character: There is no 0 in font nullfont!
Missing character: There is no . in font nullfont!
Missing character: There is no 1 in font nullfont!
Missing character: There is no 5 in font nullfont!
Missing character: There is no 2 in font nullfont!
Missing character: There is no ) in font nullfont!
Missing character: There is no ( in font nullfont!
Missing character: There is no 0 in font nullfont!
Missing character: There is no . in font nullfont!
Missing character: There is no 1 in font nullfont!
Missing character: There is no 5 in font nullfont!
Missing character: There is no 7 in font nullfont!
Missing character: There is no ) in font nullfont!
Missing character: There is no H in font nullfont!
Missing character: There is no i in font nullfont!
Missing character: There is no n in font nullfont!
Missing character: There is no d in font nullfont!
Missing character: There is no e in font nullfont!
Missing character: There is no r in font nullfont!
Missing character: There is no s in font nullfont!
Missing character: There is no W in font nullfont!
Missing character: There is no o in font nullfont!
Missing character: There is no r in font nullfont!
Missing character: There is no k in font nullfont!
Missing character: There is no - in font nullfont!
Missing character: There is no 0 in font nullfont!
Missing character: There is no . in font nullfont!
Missing character: There is no 7 in font nullfont!
Missing character: There is no 0 in font nullfont!
Missing character: There is no 3 in font nullfont!
Missing character: There is no - in font nullfont!
Missing character: There is no 0 in font nullfont!
Missing character: There is no . in font nullfont!
Missing character: There is no 7 in font nullfont!
Missing character: There is no 0 in font nullfont!
Missing character: There is no 3 in font nullfont!
Missing character: There is no - in font nullfont!
Missing character: There is no 0 in font nullfont!
Missing character: There is no . in font nullfont!
Missing character: There is no 9 in font nullfont!
Missing character: There is no 2 in font nullfont!
Missing character: There is no 7 in font nullfont!
Missing character: There is no - in font nullfont!
Missing character: There is no 0 in font nullfont!
Missing character: There is no . in font nullfont!
Missing character: There is no 9 in font nullfont!
Missing character: There is no 2 in font nullfont!
Missing character: There is no 6 in font nullfont!
Missing character: There is no - in font nullfont!
Missing character: There is no 0 in font nullfont!
Missing character: There is no . in font nullfont!
Missing character: There is no 4 in font nullfont!
Missing character: There is no 3 in font nullfont!
Missing character: There is no 5 in font nullfont!
Missing character: There is no ( in font nullfont!
Missing character: There is no 0 in font nullfont!
Missing character: There is no . in font nullfont!
Missing character: There is no 1 in font nullfont!
Missing character: There is no 3 in font nullfont!
Missing character: There is no 7 in font nullfont!
Missing character: There is no ) in font nullfont!
Missing character: There is no ( in font nullfont!
Missing character: There is no 0 in font nullfont!
Missing character: There is no . in font nullfont!
Missing character: There is no 1 in font nullfont!
Missing character: There is no 3 in font nullfont!
Missing character: There is no 6 in font nullfont!
Missing character: There is no ) in font nullfont!
Missing character: There is no ( in font nullfont!
Missing character: There is no 0 in font nullfont!
Missing character: There is no . in font nullfont!
Missing character: There is no 1 in font nullfont!
Missing character: There is no 5 in font nullfont!
Missing character: There is no 2 in font nullfont!
Missing character: There is no ) in font nullfont!
Missing character: There is no ( in font nullfont!
Missing character: There is no 0 in font nullfont!
Missing character: There is no . in font nullfont!
Missing character: There is no 1 in font nullfont!
Missing character: There is no 5 in font nullfont!
Missing character: There is no 3 in font nullfont!
Missing character: There is no ) in font nullfont!
Missing character: There is no ( in font nullfont!
Missing character: There is no 0 in font nullfont!
Missing character: There is no . in font nullfont!
Missing character: There is no 1 in font nullfont!
Missing character: There is no 5 in font nullfont!
Missing character: There is no 0 in font nullfont!
Missing character: There is no ) in font nullfont!
Missing character: There is no V in font nullfont!
Missing character: There is no i in font nullfont!
Missing character: There is no e in font nullfont!
Missing character: There is no w in font nullfont!
Missing character: There is no s in font nullfont!
Missing character: There is no D in font nullfont!
Missing character: There is no i in font nullfont!
Missing character: There is no s in font nullfont!
Missing character: There is no s in font nullfont!
Missing character: There is no a in font nullfont!
Missing character: There is no t in font nullfont!
Missing character: There is no i in font nullfont!
Missing character: There is no s in font nullfont!
Missing character: There is no f in font nullfont!
Missing character: There is no a in font nullfont!
Missing character: There is no c in font nullfont!
Missing character: There is no t in font nullfont!
Missing character: There is no i in font nullfont!
Missing character: There is no o in font nullfont!
Missing character: There is no n in font nullfont!
Missing character: There is no - in font nullfont!
Missing character: There is no 0 in font nullfont!
Missing character: There is no . in font nullfont!
Missing character: There is no 6 in font nullfont!
Missing character: There is no 4 in font nullfont!
Missing character: There is no 8 in font nullfont!
Missing character: There is no - in font nullfont!
Missing character: There is no 0 in font nullfont!
Missing character: There is no . in font nullfont!
Missing character: There is no 6 in font nullfont!
Missing character: There is no 5 in font nullfont!
Missing character: There is no 1 in font nullfont!
Missing character: There is no - in font nullfont!
Missing character: There is no 0 in font nullfont!
Missing character: There is no . in font nullfont!
Missing character: There is no 8 in font nullfont!
Missing character: There is no 9 in font nullfont!
Missing character: There is no 5 in font nullfont!
Missing character: There is no - in font nullfont!
Missing character: There is no 0 in font nullfont!
Missing character: There is no . in font nullfont!
Missing character: There is no 8 in font nullfont!
Missing character: There is no 9 in font nullfont!
Missing character: There is no 5 in font nullfont!
Missing character: There is no - in font nullfont!
Missing character: There is no 0 in font nullfont!
Missing character: There is no . in font nullfont!
Missing character: There is no 3 in font nullfont!
Missing character: There is no 3 in font nullfont!
Missing character: There is no 8 in font nullfont!
Missing character: There is no ( in font nullfont!
Missing character: There is no 0 in font nullfont!
Missing character: There is no . in font nullfont!
Missing character: There is no 1 in font nullfont!
Missing character: There is no 3 in font nullfont!
Missing character: There is no 9 in font nullfont!
Missing character: There is no ) in font nullfont!
Missing character: There is no ( in font nullfont!
Missing character: There is no 0 in font nullfont!
Missing character: There is no . in font nullfont!
Missing character: There is no 1 in font nullfont!
Missing character: There is no 3 in font nullfont!
Missing character: There is no 9 in font nullfont!
Missing character: There is no ) in font nullfont!
Missing character: There is no ( in font nullfont!
Missing character: There is no 0 in font nullfont!
Missing character: There is no . in font nullfont!
Missing character: There is no 1 in font nullfont!
Missing character: There is no 5 in font nullfont!
Missing character: There is no 3 in font nullfont!
Missing character: There is no ) in font nullfont!
Missing character: There is no ( in font nullfont!
Missing character: There is no 0 in font nullfont!
Missing character: There is no . in font nullfont!
Missing character: There is no 1 in font nullfont!
Missing character: There is no 5 in font nullfont!
Missing character: There is no 3 in font nullfont!
Missing character: There is no ) in font nullfont!
Missing character: There is no ( in font nullfont!
Missing character: There is no 0 in font nullfont!
Missing character: There is no . in font nullfont!
Missing character: There is no 1 in font nullfont!
Missing character: There is no 4 in font nullfont!
Missing character: There is no 6 in font nullfont!
Missing character: There is no ) in font nullfont!
Missing character: There is no N in font nullfont!
Missing character: There is no o in font nullfont!
Missing character: There is no i in font nullfont!
Missing character: There is no s in font nullfont!
Missing character: There is no e in font nullfont!
Missing character: There is no D in font nullfont!
Missing character: There is no i in font nullfont!
Missing character: There is no s in font nullfont!
Missing character: There is no s in font nullfont!
Missing character: There is no a in font nullfont!
Missing character: There is no t in font nullfont!
Missing character: There is no i in font nullfont!
Missing character: There is no s in font nullfont!
Missing character: There is no f in font nullfont!
Missing character: There is no a in font nullfont!
Missing character: There is no c in font nullfont!
Missing character: There is no t in font nullfont!
Missing character: There is no i in font nullfont!
Missing character: There is no o in font nullfont!
Missing character: There is no n in font nullfont!
Missing character: There is no 0 in font nullfont!
Missing character: There is no . in font nullfont!
Missing character: There is no 1 in font nullfont!
Missing character: There is no 1 in font nullfont!
Missing character: There is no 8 in font nullfont!
Missing character: There is no 0 in font nullfont!
Missing character: There is no . in font nullfont!
Missing character: There is no 1 in font nullfont!
Missing character: There is no 2 in font nullfont!
Missing character: There is no 7 in font nullfont!
Missing character: There is no 0 in font nullfont!
Missing character: There is no . in font nullfont!
Missing character: There is no 0 in font nullfont!
Missing character: There is no 0 in font nullfont!
Missing character: There is no 4 in font nullfont!
Missing character: There is no 0 in font nullfont!
Missing character: There is no . in font nullfont!
Missing character: There is no 0 in font nullfont!
Missing character: There is no 0 in font nullfont!
Missing character: There is no 2 in font nullfont!
Missing character: There is no 0 in font nullfont!
Missing character: There is no . in font nullfont!
Missing character: There is no 2 in font nullfont!
Missing character: There is no 1 in font nullfont!
Missing character: There is no 1 in font nullfont!
Missing character: There is no ( in font nullfont!
Missing character: There is no 0 in font nullfont!
Missing character: There is no . in font nullfont!
Missing character: There is no 1 in font nullfont!
Missing character: There is no 6 in font nullfont!
Missing character: There is no 0 in font nullfont!
Missing character: There is no ) in font nullfont!
Missing character: There is no ( in font nullfont!
Missing character: There is no 0 in font nullfont!
Missing character: There is no . in font nullfont!
Missing character: There is no 1 in font nullfont!
Missing character: There is no 6 in font nullfont!
Missing character: There is no 1 in font nullfont!
Missing character: There is no ) in font nullfont!
Missing character: There is no ( in font nullfont!
Missing character: There is no 0 in font nullfont!
Missing character: There is no . in font nullfont!
Missing character: There is no 1 in font nullfont!
Missing character: There is no 7 in font nullfont!
Missing character: There is no 2 in font nullfont!
Missing character: There is no ) in font nullfont!
Missing character: There is no ( in font nullfont!
Missing character: There is no 0 in font nullfont!
Missing character: There is no . in font nullfont!
Missing character: There is no 1 in font nullfont!
Missing character: There is no 7 in font nullfont!
Missing character: There is no 1 in font nullfont!
Missing character: There is no ) in font nullfont!
Missing character: There is no ( in font nullfont!
Missing character: There is no 0 in font nullfont!
Missing character: There is no . in font nullfont!
Missing character: There is no 1 in font nullfont!
Missing character: There is no 5 in font nullfont!
Missing character: There is no 8 in font nullfont!
Missing character: There is no ) in font nullfont!
Missing character: There is no H in font nullfont!
Missing character: There is no i in font nullfont!
Missing character: There is no n in font nullfont!
Missing character: There is no d in font nullfont!
Missing character: There is no e in font nullfont!
Missing character: There is no r in font nullfont!
Missing character: There is no s in font nullfont!
Missing character: There is no W in font nullfont!
Missing character: There is no o in font nullfont!
Missing character: There is no r in font nullfont!
Missing character: There is no k in font nullfont!
Missing character: There is no - in font nullfont!
Missing character: There is no 0 in font nullfont!
Missing character: There is no . in font nullfont!
Missing character: There is no 0 in font nullfont!
Missing character: There is no 5 in font nullfont!
Missing character: There is no 1 in font nullfont!
Missing character: There is no - in font nullfont!
Missing character: There is no 0 in font nullfont!
Missing character: There is no . in font nullfont!
Missing character: There is no 0 in font nullfont!
Missing character: There is no 4 in font nullfont!
Missing character: There is no 2 in font nullfont!
Missing character: There is no - in font nullfont!
Missing character: There is no 0 in font nullfont!
Missing character: There is no . in font nullfont!
Missing character: There is no 1 in font nullfont!
Missing character: There is no 8 in font nullfont!
Missing character: There is no 2 in font nullfont!
Missing character: There is no - in font nullfont!
Missing character: There is no 0 in font nullfont!
Missing character: There is no . in font nullfont!
Missing character: There is no 1 in font nullfont!
Missing character: There is no 8 in font nullfont!
Missing character: There is no 6 in font nullfont!
Missing character: There is no 0 in font nullfont!
Missing character: There is no . in font nullfont!
Missing character: There is no 0 in font nullfont!
Missing character: There is no 6 in font nullfont!
Missing character: There is no 9 in font nullfont!
Missing character: There is no ( in font nullfont!
Missing character: There is no 0 in font nullfont!
Missing character: There is no . in font nullfont!
Missing character: There is no 1 in font nullfont!
Missing character: There is no 4 in font nullfont!
Missing character: There is no 8 in font nullfont!
Missing character: There is no ) in font nullfont!
Missing character: There is no ( in font nullfont!
Missing character: There is no 0 in font nullfont!
Missing character: There is no . in font nullfont!
Missing character: There is no 1 in font nullfont!
Missing character: There is no 4 in font nullfont!
Missing character: There is no 9 in font nullfont!
Missing character: There is no ) in font nullfont!
Missing character: There is no ( in font nullfont!
Missing character: There is no 0 in font nullfont!
Missing character: There is no . in font nullfont!
Missing character: There is no 1 in font nullfont!
Missing character: There is no 6 in font nullfont!
Missing character: There is no 2 in font nullfont!
Missing character: There is no ) in font nullfont!
Missing character: There is no ( in font nullfont!
Missing character: There is no 0 in font nullfont!
Missing character: There is no . in font nullfont!
Missing character: There is no 1 in font nullfont!
Missing character: There is no 6 in font nullfont!
Missing character: There is no 2 in font nullfont!
Missing character: There is no ) in font nullfont!
Missing character: There is no ( in font nullfont!
Missing character: There is no 0 in font nullfont!
Missing character: There is no . in font nullfont!
Missing character: There is no 1 in font nullfont!
Missing character: There is no 4 in font nullfont!
Missing character: There is no 8 in font nullfont!
Missing character: There is no ) in font nullfont!
Missing character: There is no P in font nullfont!
Missing character: There is no r in font nullfont!
Missing character: There is no i in font nullfont!
Missing character: There is no v in font nullfont!
Missing character: There is no a in font nullfont!
Missing character: There is no c in font nullfont!
Missing character: There is no y in font nullfont!
Missing character: There is no D in font nullfont!
Missing character: There is no i in font nullfont!
Missing character: There is no s in font nullfont!
Missing character: There is no s in font nullfont!
Missing character: There is no a in font nullfont!
Missing character: There is no t in font nullfont!
Missing character: There is no i in font nullfont!
Missing character: There is no s in font nullfont!
Missing character: There is no f in font nullfont!
Missing character: There is no a in font nullfont!
Missing character: There is no c in font nullfont!
Missing character: There is no t in font nullfont!
Missing character: There is no i in font nullfont!
Missing character: There is no o in font nullfont!
Missing character: There is no n in font nullfont!
Missing character: There is no - in font nullfont!
Missing character: There is no 0 in font nullfont!
Missing character: There is no . in font nullfont!
Missing character: There is no 2 in font nullfont!
Missing character: There is no 0 in font nullfont!
Missing character: There is no 6 in font nullfont!
Missing character: There is no - in font nullfont!
Missing character: There is no 0 in font nullfont!
Missing character: There is no . in font nullfont!
Missing character: There is no 1 in font nullfont!
Missing character: There is no 9 in font nullfont!
Missing character: There is no 4 in font nullfont!
Missing character: There is no - in font nullfont!
Missing character: There is no 0 in font nullfont!
Missing character: There is no . in font nullfont!
Missing character: There is no 3 in font nullfont!
Missing character: There is no 3 in font nullfont!
Missing character: There is no 6 in font nullfont!
Missing character: There is no - in font nullfont!
Missing character: There is no 0 in font nullfont!
Missing character: There is no . in font nullfont!
Missing character: There is no 3 in font nullfont!
Missing character: There is no 3 in font nullfont!
Missing character: There is no 9 in font nullfont!
Missing character: There is no - in font nullfont!
Missing character: There is no 0 in font nullfont!
Missing character: There is no . in font nullfont!
Missing character: There is no 0 in font nullfont!
Missing character: There is no 2 in font nullfont!
Missing character: There is no 4 in font nullfont!
Missing character: There is no ( in font nullfont!
Missing character: There is no 0 in font nullfont!
Missing character: There is no . in font nullfont!
Missing character: There is no 1 in font nullfont!
Missing character: There is no 7 in font nullfont!
Missing character: There is no 1 in font nullfont!
Missing character: There is no ) in font nullfont!
Missing character: There is no ( in font nullfont!
Missing character: There is no 0 in font nullfont!
Missing character: There is no . in font nullfont!
Missing character: There is no 1 in font nullfont!
Missing character: There is no 7 in font nullfont!
Missing character: There is no 1 in font nullfont!
Missing character: There is no ) in font nullfont!
Missing character: There is no ( in font nullfont!
Missing character: There is no 0 in font nullfont!
Missing character: There is no . in font nullfont!
Missing character: There is no 1 in font nullfont!
Missing character: There is no 8 in font nullfont!
Missing character: There is no 0 in font nullfont!
Missing character: There is no ) in font nullfont!
Missing character: There is no ( in font nullfont!
Missing character: There is no 0 in font nullfont!
Missing character: There is no . in font nullfont!
Missing character: There is no 1 in font nullfont!
Missing character: There is no 8 in font nullfont!
Missing character: There is no 0 in font nullfont!
Missing character: There is no ) in font nullfont!
Missing character: There is no ( in font nullfont!
Missing character: There is no 0 in font nullfont!
Missing character: There is no . in font nullfont!
Missing character: There is no 1 in font nullfont!
Missing character: There is no 7 in font nullfont!
Missing character: There is no 1 in font nullfont!
Missing character: There is no ) in font nullfont!
Missing character: There is no S in font nullfont!
Missing character: There is no i in font nullfont!
Missing character: There is no c in font nullfont!
Missing character: There is no k in font nullfont!
Missing character: There is no l in font nullfont!
Missing character: There is no e in font nullfont!
Missing character: There is no a in font nullfont!
Missing character: There is no v in font nullfont!
Missing character: There is no e in font nullfont!
Missing character: There is no D in font nullfont!
Missing character: There is no u in font nullfont!
Missing character: There is no m in font nullfont!
Missing character: There is no m in font nullfont!
Missing character: There is no y in font nullfont!
Missing character: There is no ( in font nullfont!
Missing character: There is no 1 in font nullfont!
Missing character: There is no = in font nullfont!
Missing character: There is no y in font nullfont!
Missing character: There is no e in font nullfont!
Missing character: There is no s in font nullfont!
Missing character: There is no ) in font nullfont!
Missing character: There is no 0 in font nullfont!
Missing character: There is no . in font nullfont!
Missing character: There is no 0 in font nullfont!
Missing character: There is no 3 in font nullfont!
Missing character: There is no 3 in font nullfont!
Missing character: There is no 0 in font nullfont!
Missing character: There is no . in font nullfont!
Missing character: There is no 0 in font nullfont!
Missing character: There is no 4 in font nullfont!
Missing character: There is no 1 in font nullfont!
Missing character: There is no 0 in font nullfont!
Missing character: There is no . in font nullfont!
Missing character: There is no 0 in font nullfont!
Missing character: There is no 0 in font nullfont!
Missing character: There is no 4 in font nullfont!
Missing character: There is no 0 in font nullfont!
Missing character: There is no . in font nullfont!
Missing character: There is no 0 in font nullfont!
Missing character: There is no 0 in font nullfont!
Missing character: There is no 1 in font nullfont!
Missing character: There is no - in font nullfont!
Missing character: There is no 0 in font nullfont!
Missing character: There is no . in font nullfont!
Missing character: There is no 0 in font nullfont!
Missing character: There is no 1 in font nullfont!
Missing character: There is no 9 in font nullfont!
Missing character: There is no ( in font nullfont!
Missing character: There is no 0 in font nullfont!
Missing character: There is no . in font nullfont!
Missing character: There is no 0 in font nullfont!
Missing character: There is no 4 in font nullfont!
Missing character: There is no 9 in font nullfont!
Missing character: There is no ) in font nullfont!
Missing character: There is no ( in font nullfont!
Missing character: There is no 0 in font nullfont!
Missing character: There is no . in font nullfont!
Missing character: There is no 0 in font nullfont!
Missing character: There is no 4 in font nullfont!
Missing character: There is no 9 in font nullfont!
Missing character: There is no ) in font nullfont!
Missing character: There is no ( in font nullfont!
Missing character: There is no 0 in font nullfont!
Missing character: There is no . in font nullfont!
Missing character: There is no 0 in font nullfont!
Missing character: There is no 5 in font nullfont!
Missing character: There is no 5 in font nullfont!
Missing character: There is no ) in font nullfont!
Missing character: There is no ( in font nullfont!
Missing character: There is no 0 in font nullfont!
Missing character: There is no . in font nullfont!
Missing character: There is no 0 in font nullfont!
Missing character: There is no 5 in font nullfont!
Missing character: There is no 5 in font nullfont!
Missing character: There is no ) in font nullfont!
Missing character: There is no ( in font nullfont!
Missing character: There is no 0 in font nullfont!
Missing character: There is no . in font nullfont!
Missing character: There is no 0 in font nullfont!
Missing character: There is no 6 in font nullfont!
Missing character: There is no 6 in font nullfont!
Missing character: There is no ) in font nullfont!
! Undefined control sequence.
<recently read> \addlinespace 
                              
l.32 \addlinespace
                  
The control sequence at the end of the top line
of your error message was never \def'ed. If you have
misspelled it (e.g., `\hobx'), type `I' and the correct
spelling (e.g., `I\hbox'). Otherwise just continue,
and I'll forget about whatever was undefined.

Missing character: There is no S in font nullfont!
Missing character: There is no i in font nullfont!
Missing character: There is no c in font nullfont!
Missing character: There is no k in font nullfont!
Missing character: There is no B in font nullfont!
Missing character: There is no u in font nullfont!
Missing character: There is no i in font nullfont!
Missing character: There is no l in font nullfont!
Missing character: There is no d in font nullfont!
Missing character: There is no i in font nullfont!
Missing character: There is no n in font nullfont!
Missing character: There is no g in font nullfont!
Missing character: There is no S in font nullfont!
Missing character: There is no y in font nullfont!
Missing character: There is no n in font nullfont!
Missing character: There is no d in font nullfont!
Missing character: There is no r in font nullfont!
Missing character: There is no o in font nullfont!
Missing character: There is no m in font nullfont!
Missing character: There is no e in font nullfont!
Missing character: There is no D in font nullfont!
Missing character: There is no u in font nullfont!
Missing character: There is no m in font nullfont!
Missing character: There is no m in font nullfont!
Missing character: There is no y in font nullfont!
Missing character: There is no ( in font nullfont!
Missing character: There is no 1 in font nullfont!
Missing character: There is no = in font nullfont!
Missing character: There is no Y in font nullfont!
Missing character: There is no e in font nullfont!
Missing character: There is no s in font nullfont!
Missing character: There is no ) in font nullfont!
Missing character: There is no - in font nullfont!
Missing character: There is no 0 in font nullfont!
Missing character: There is no . in font nullfont!
Missing character: There is no 1 in font nullfont!
Missing character: There is no 6 in font nullfont!
Missing character: There is no 5 in font nullfont!
Missing character: There is no - in font nullfont!
Missing character: There is no 0 in font nullfont!
Missing character: There is no . in font nullfont!
Missing character: There is no 1 in font nullfont!
Missing character: There is no 6 in font nullfont!
Missing character: There is no 4 in font nullfont!
Missing character: There is no - in font nullfont!
Missing character: There is no 0 in font nullfont!
Missing character: There is no . in font nullfont!
Missing character: There is no 2 in font nullfont!
Missing character: There is no 8 in font nullfont!
Missing character: There is no 6 in font nullfont!
Missing character: There is no - in font nullfont!
Missing character: There is no 0 in font nullfont!
Missing character: There is no . in font nullfont!
Missing character: There is no 2 in font nullfont!
Missing character: There is no 8 in font nullfont!
Missing character: There is no 6 in font nullfont!
Missing character: There is no - in font nullfont!
Missing character: There is no 0 in font nullfont!
Missing character: There is no . in font nullfont!
Missing character: There is no 2 in font nullfont!
Missing character: There is no 1 in font nullfont!
Missing character: There is no 6 in font nullfont!
Missing character: There is no ( in font nullfont!
Missing character: There is no 0 in font nullfont!
Missing character: There is no . in font nullfont!
Missing character: There is no 0 in font nullfont!
Missing character: There is no 4 in font nullfont!
Missing character: There is no 9 in font nullfont!
Missing character: There is no ) in font nullfont!
Missing character: There is no ( in font nullfont!
Missing character: There is no 0 in font nullfont!
Missing character: There is no . in font nullfont!
Missing character: There is no 0 in font nullfont!
Missing character: There is no 4 in font nullfont!
Missing character: There is no 9 in font nullfont!
Missing character: There is no ) in font nullfont!
Missing character: There is no ( in font nullfont!
Missing character: There is no 0 in font nullfont!
Missing character: There is no . in font nullfont!
Missing character: There is no 0 in font nullfont!
Missing character: There is no 5 in font nullfont!
Missing character: There is no 3 in font nullfont!
Missing character: There is no ) in font nullfont!
Missing character: There is no ( in font nullfont!
Missing character: There is no 0 in font nullfont!
Missing character: There is no . in font nullfont!
Missing character: There is no 0 in font nullfont!
Missing character: There is no 5 in font nullfont!
Missing character: There is no 3 in font nullfont!
Missing character: There is no ) in font nullfont!
Missing character: There is no ( in font nullfont!
Missing character: There is no 0 in font nullfont!
Missing character: There is no . in font nullfont!
Missing character: There is no 0 in font nullfont!
Missing character: There is no 5 in font nullfont!
Missing character: There is no 6 in font nullfont!
Missing character: There is no ) in font nullfont!
! Undefined control sequence.
<recently read> \addlinespace 
                              
l.35 \addlinespace
                  
The control sequence at the end of the top line
of your error message was never \def'ed. If you have
misspelled it (e.g., `\hobx'), type `I' and the correct
spelling (e.g., `I\hbox'). Otherwise just continue,
and I'll forget about whatever was undefined.

Missing character: There is no W in font nullfont!
Missing character: There is no a in font nullfont!
Missing character: There is no v in font nullfont!
Missing character: There is no e in font nullfont!
Missing character: There is no F in font nullfont!
Missing character: There is no i in font nullfont!
Missing character: There is no x in font nullfont!
Missing character: There is no e in font nullfont!
Missing character: There is no d in font nullfont!
Missing character: There is no - in font nullfont!
Missing character: There is no E in font nullfont!
Missing character: There is no f in font nullfont!
Missing character: There is no f in font nullfont!
Missing character: There is no e in font nullfont!
Missing character: There is no c in font nullfont!
Missing character: There is no t in font nullfont!
Missing character: There is no s in font nullfont!
Missing character: There is no N in font nullfont!
Missing character: There is no O in font nullfont!
Missing character: There is no Y in font nullfont!
Missing character: There is no E in font nullfont!
Missing character: There is no S in font nullfont!
Missing character: There is no N in font nullfont!
Missing character: There is no O in font nullfont!
Missing character: There is no Y in font nullfont!
Missing character: There is no E in font nullfont!
Missing character: There is no S in font nullfont!
Missing character: There is no Y in font nullfont!
Missing character: There is no E in font nullfont!
Missing character: There is no S in font nullfont!
Missing character: There is no I in font nullfont!
Missing character: There is no n in font nullfont!
Missing character: There is no d in font nullfont!
Missing character: There is no i in font nullfont!
Missing character: There is no v in font nullfont!
Missing character: There is no i in font nullfont!
Missing character: There is no d in font nullfont!
Missing character: There is no u in font nullfont!
Missing character: There is no a in font nullfont!
Missing character: There is no l in font nullfont!
Missing character: There is no F in font nullfont!
Missing character: There is no i in font nullfont!
Missing character: There is no x in font nullfont!
Missing character: There is no e in font nullfont!
Missing character: There is no d in font nullfont!
Missing character: There is no - in font nullfont!
Missing character: There is no E in font nullfont!
Missing character: There is no f in font nullfont!
Missing character: There is no f in font nullfont!
Missing character: There is no e in font nullfont!
Missing character: There is no c in font nullfont!
Missing character: There is no t in font nullfont!
Missing character: There is no s in font nullfont!
Missing character: There is no N in font nullfont!
Missing character: There is no O in font nullfont!
Missing character: There is no N in font nullfont!
Missing character: There is no O in font nullfont!
Missing character: There is no Y in font nullfont!
Missing character: There is no E in font nullfont!
Missing character: There is no S in font nullfont!
Missing character: There is no Y in font nullfont!
Missing character: There is no E in font nullfont!
Missing character: There is no S in font nullfont!
Missing character: There is no Y in font nullfont!
Missing character: There is no E in font nullfont!
Missing character: There is no S in font nullfont!
Missing character: There is no C in font nullfont!
Missing character: There is no o in font nullfont!
Missing character: There is no n in font nullfont!
Missing character: There is no t in font nullfont!
Missing character: There is no r in font nullfont!
Missing character: There is no o in font nullfont!
Missing character: There is no l in font nullfont!
Missing character: There is no s in font nullfont!
Missing character: There is no N in font nullfont!
Missing character: There is no O in font nullfont!
Missing character: There is no N in font nullfont!
Missing character: There is no O in font nullfont!
Missing character: There is no N in font nullfont!
Missing character: There is no O in font nullfont!
Missing character: There is no N in font nullfont!
Missing character: There is no O in font nullfont!
Missing character: There is no Y in font nullfont!
Missing character: There is no E in font nullfont!
Missing character: There is no S in font nullfont!
! Undefined control sequence.
<recently read> \bottomrule 
                            
l.39 \bottomrule
                
The control sequence at the end of the top line
of your error message was never \def'ed. If you have
misspelled it (e.g., `\hobx'), type `I' and the correct
spelling (e.g., `I\hbox'). Otherwise just continue,
and I'll forget about whatever was undefined.

)
! Emergency stop.
<*> ./basic_did_v2.tex
                      
*** (job aborted, no legal \end found)

 
Here is how much of TeX's memory you used:
 17 strings out of 492945
 242 string characters out of 3120481
 66327 words of memory out of 3000000
 4014 multiletter control sequences out of 15000+200000
 3986 words of font info for 15 fonts, out of 3000000 for 9000
 1141 hyphenation exceptions out of 8191
 19i,8n,12p,179b,150s stack positions out of 5000i,500n,10000p,200000b,50000s
!  ==> Fatal error occurred, no output PDF file produced!
