# Supplementary material for: Moving to productivity: The benefits of healthy buildings
Source: PLoS One. 2020 Aug 6;15(8):e0236029. doi: 10.1371/journal.pone.0236029 (PMC7410200; doi:10.1371/journal.pone.0236029)
Supplement: S2 File — (ZIP) [file pone.0236029.s003.zip › 03_tables/diff_satisfaction.tex]

{
\def\sym#1{\ifmmode^{#1}\else\(^{#1}\)\fi}
\begin{tabular*}{\textwidth}{@{\hskip\tabcolsep\extracolsep\fill}l*{2}{ccc}}
\toprule
                    &\multicolumn{3}{c}{Before Moving Date}         &\multicolumn{3}{c}{After Moving Date}          \\
                    &   Relocated&Non-Relocated&        Diff         &   Relocated&Non-Relocated&        Diff         \\
                                        &        (1) &        (2) &        (3)         &        (4) &        (5) &       (6) \\
\midrule
\emph{Job Satisfaction}&            &            &                     &            &            &                     \\
\qquad At work I am full of energy&        0.90&        0.90&        0.00         &        0.91&        0.93&       -0.02         \\
\qquad When I work I feel fit and strong&        0.90&        0.90&       -0.00         &        0.90&        0.92&       -0.02         \\
\qquad I am enthusiastic about my job&        0.93&        0.94&       -0.02         &        0.92&        0.93&       -0.02         \\
\qquad My work inspires me &        0.94&        0.91&        0.02         &        0.90&        0.92&       -0.02         \\
\qquad When I get up in the morning, I feel like going to work&        0.92&        0.91&        0.01         &        0.90&        0.91&       -0.02         \\
\qquad When I am working very intensively, I feel happy&        0.94&        0.95&       -0.01         &        0.92&        0.94&       -0.02         \\
\qquad I am proud of the work that I do&        0.94&        0.92&        0.02         &        0.92&        0.91&        0.01         \\
\qquad I am completely absorbed in my work&        0.93&        0.89&        0.03         &        0.90&        0.90&       -0.00         \\
\qquad When I am working, I can go on for a long time&        0.89&        0.90&       -0.00         &        0.87&        0.85&        0.02         \\
\qquad My work is transporting me &        0.66&        0.75&       -0.08\sym{**} &        0.66&        0.71&       -0.04         \\
\qquad At work I have a great mental (mental) resilience&        0.89&        0.92&       -0.03         &        0.87&        0.89&       -0.02         \\
\qquad I always keep going at work, even when things are not going well&        0.89&        0.94&       -0.05\sym{*}  &        0.90&        0.95&       -0.05\sym{***}\\
\bottomrule
\end{tabular*}
}
