# Supplementary material for: Moving to productivity: The benefits of healthy buildings
Source: PLoS One. 2020 Aug 6;15(8):e0236029. doi: 10.1371/journal.pone.0236029 (PMC7410200; doi:10.1371/journal.pone.0236029)
Supplement: S2 File — (ZIP) [file pone.0236029.s003.zip › 03_tables/fe_results_dm.txt]

	(1)	(2)	(3)	(4)	(5)	(6)	(7)	(8)	(9)	(10)	(11)
VARIABLES	sbs	aq_dm_1	aq_dm_2	temp_dm_1	temp_dm_2	noise_dm_1	noise_dm_2	noise_dm_3	light_dm_1	light_dm_2	light_dm_3
2.wave	0.102**	-0.0326	-0.0372	0.0674	0.0340	0.0755	0.00644	0.0106	0.0352	-0.0339	-0.0424
	(0.0484)	(0.0467)	(0.0494)	(0.0521)	(0.0550)	(0.0460)	(0.0463)	(0.0475)	(0.0317)	(0.0413)	(0.0379)
3.wave	0.109**	0.00692	-0.0517	0.00279	-0.0442	0.0402	-0.00833	0.0202	0.0507	-0.0368	-0.0191
	(0.0503)	(0.0573)	(0.0525)	(0.0551)	(0.0595)	(0.0569)	(0.0569)	(0.0561)	(0.0359)	(0.0379)	(0.0406)
4.wave	0.136**	0.0272	0.0920	0.00929	0.0204	0.0620	0.0183	0.0354	0.0962**	-0.0432	0.00920
	(0.0547)	(0.0602)	(0.0629)	(0.0619)	(0.0580)	(0.0563)	(0.0624)	(0.0647)	(0.0433)	(0.0487)	(0.0457)
1o.treated	-	-	-	-	-	-	-	-	-	-	-
1b.wave#0b.treated	0	0	0	0	0	0	0	0	0	0	0
	(0)	(0)	(0)	(0)	(0)	(0)	(0)	(0)	(0)	(0)	(0)
1b.wave#1o.treated	0	0	0	0	0	0	0	0	0	0	0
	(0)	(0)	(0)	(0)	(0)	(0)	(0)	(0)	(0)	(0)	(0)
2o.wave#0b.treated	0	0	0	0	0	0	0	0	0	0	0
	(0)	(0)	(0)	(0)	(0)	(0)	(0)	(0)	(0)	(0)	(0)
2.wave#1.treated	-0.243***	-0.429***	-0.293***	-0.237***	-0.224***	-0.0297	-0.157***	-0.0158	-0.108***	-0.0489	-0.0720
	(0.0565)	(0.0579)	(0.0586)	(0.0645)	(0.0661)	(0.0581)	(0.0588)	(0.0591)	(0.0384)	(0.0501)	(0.0460)
3o.wave#0b.treated	0	0	0	0	0	0	0	0	0	0	0
	(0)	(0)	(0)	(0)	(0)	(0)	(0)	(0)	(0)	(0)	(0)
3.wave#1.treated	-0.322***	-0.491***	-0.302***	-0.172**	-0.138**	-0.0561	-0.0870	-0.0699	-0.137***	-0.0983**	-0.115**
	(0.0584)	(0.0657)	(0.0611)	(0.0671)	(0.0702)	(0.0665)	(0.0685)	(0.0670)	(0.0420)	(0.0454)	(0.0476)
4o.wave#0b.treated	0	0	0	0	0	0	0	0	0	0	0
	(0)	(0)	(0)	(0)	(0)	(0)	(0)	(0)	(0)	(0)	(0)
4.wave#1.treated	-0.304***	-0.447***	-0.397***	-0.210***	-0.241***	0.0399	-0.0396	0.0441	-0.185***	-0.0684	-0.122**
	(0.0631)	(0.0701)	(0.0714)	(0.0743)	(0.0704)	(0.0679)	(0.0732)	(0.0765)	(0.0481)	(0.0554)	(0.0529)
Constant	0.415***	0.512***	0.383***	0.450***	0.417***	0.296***	0.555***	0.368***	0.109***	0.176***	0.166***
	(0.0174)	(0.0189)	(0.0183)	(0.0210)	(0.0204)	(0.0192)	(0.0196)	(0.0203)	(0.0123)	(0.0145)	(0.0146)
Observations	2,052	2,034	2,037	2,060	2,054	2,049	2,047	2,045	2,057	2,032	2,050
R-squared	0.056	0.248	0.168	0.038	0.045	0.016	0.023	0.015	0.031	0.033	0.041
Number of mnr	959	960	960	963	960	957	956	956	959	953	957
Standard errors in parentheses
*** p<0.01, ** p<0.05, * p<0.1
