# Supplementary material for: Moving to productivity: The benefits of healthy buildings
Source: PLoS One. 2020 Aug 6;15(8):e0236029. doi: 10.1371/journal.pone.0236029 (PMC7410200; doi:10.1371/journal.pone.0236029)
Supplement: S2 File — (ZIP) [file pone.0236029.s003.zip › 03_tables/fe_results.txt]

	(1)	(2)	(3)	(4)	(5)	(6)	(7)	(8)	(9)	(10)	(11)
VARIABLES	sbs	aq_sc_1	aq_sc_2	temp_sc_1	temp_sc_2	noise_sc_1	noise_sc_2	noise_sc_3	light_sc_1	light_sc_2	light_sc_3
2.wave	0.102**	-0.0322	-0.0149	0.400**	0.405**	0.199	0.0271	0.0679	0.265*	0.193	0.154
	(0.0484)	(0.152)	(0.155)	(0.168)	(0.175)	(0.144)	(0.152)	(0.138)	(0.138)	(0.146)	(0.136)
3.wave	0.109**	0.120	0.125	0.205	0.163	0.178	0.0504	0.148	0.221	0.162	0.110
	(0.0503)	(0.174)	(0.155)	(0.179)	(0.177)	(0.160)	(0.181)	(0.160)	(0.154)	(0.153)	(0.149)
4.wave	0.136**	0.285	0.252	0.301	0.283	0.124	0.104	0.213	0.344**	0.245	0.275*
	(0.0547)	(0.182)	(0.173)	(0.202)	(0.175)	(0.162)	(0.188)	(0.168)	(0.158)	(0.172)	(0.159)
1o.treated	-	-	-	-	-	-	-	-	-	-	-
1b.wave#0b.treated	0	0	0	0	0	0	0	0	0	0	0
	(0)	(0)	(0)	(0)	(0)	(0)	(0)	(0)	(0)	(0)	(0)
1b.wave#1o.treated	0	0	0	0	0	0	0	0	0	0	0
	(0)	(0)	(0)	(0)	(0)	(0)	(0)	(0)	(0)	(0)	(0)
2o.wave#0b.treated	0	0	0	0	0	0	0	0	0	0	0
	(0)	(0)	(0)	(0)	(0)	(0)	(0)	(0)	(0)	(0)	(0)
2.wave#1.treated	-0.243***	-1.917***	-1.465***	-1.061***	-1.020***	-0.107	-0.458**	-0.166	-1.012***	-0.821***	-0.851***
	(0.0565)	(0.196)	(0.191)	(0.210)	(0.213)	(0.190)	(0.197)	(0.175)	(0.170)	(0.180)	(0.170)
3o.wave#0b.treated	0	0	0	0	0	0	0	0	0	0	0
	(0)	(0)	(0)	(0)	(0)	(0)	(0)	(0)	(0)	(0)	(0)
3.wave#1.treated	-0.322***	-2.269***	-1.895***	-0.889***	-0.855***	-0.110	-0.437**	-0.345*	-0.980***	-0.948***	-0.940***
	(0.0584)	(0.209)	(0.187)	(0.221)	(0.216)	(0.201)	(0.221)	(0.193)	(0.182)	(0.179)	(0.176)
4o.wave#0b.treated	0	0	0	0	0	0	0	0	0	0	0
	(0)	(0)	(0)	(0)	(0)	(0)	(0)	(0)	(0)	(0)	(0)
4.wave#1.treated	-0.304***	-2.022***	-1.614***	-1.050***	-1.011***	0.314	-0.0291	-0.00408	-1.032***	-0.934***	-1.022***
	(0.0631)	(0.221)	(0.207)	(0.241)	(0.214)	(0.209)	(0.228)	(0.206)	(0.189)	(0.199)	(0.189)
Constant	0.415***	4.390***	4.077***	4.134***	3.985***	3.605***	4.532***	4.019***	2.749***	3.049***	3.162***
	(0.0174)	(0.0656)	(0.0596)	(0.0696)	(0.0658)	(0.0669)	(0.0671)	(0.0600)	(0.0550)	(0.0537)	(0.0543)
Observations	2,052	2,034	2,037	2,060	2,054	2,049	2,047	2,045	2,057	2,032	2,050
R-squared	0.056	0.340	0.278	0.053	0.055	0.019	0.030	0.019	0.093	0.078	0.096
Number of mnr	959	960	960	963	960	957	956	956	959	953	957
Standard errors in parentheses
*** p<0.01, ** p<0.05, * p<0.1
