# Supplementary material for: Moving to productivity: The benefits of healthy buildings
Source: PLoS One. 2020 Aug 6;15(8):e0236029. doi: 10.1371/journal.pone.0236029 (PMC7410200; doi:10.1371/journal.pone.0236029)
Supplement: S2 File — (ZIP) [file pone.0236029.s003.zip › 03_tables/ieq_measurements.tex]

\begin{figure}[h!]
	\caption{Measurements Environmental Conditions}\label{ieq_meas}
\begin{tabularx}{\textwidth}{c}
	\\
		a. CO$_2$ Measurements \\
	\includegraphics[width=0.83\textwidth]{../03_graphs/meas_co2.png} 	\\
	b. Temperature Measurements \\
	\includegraphics[width=0.8\textwidth]{../03_graphs/meas_temp.png} \\
\end{tabularx}
	\scriptsize Note: The square (triangle) describes the average (maximum) daily temperature measured by the closest weather station (located in Arcen). Figures based on author's own calculations, based on data retrieved from measurement campaigns undertaken by a professional building surveyor, upon request of the municipality. The measurement campaign in the old building covered four days (before the workers were relocated, from 17/07/2016 to 22/07/2016). In the new building, there is data
available from multiple measurement campaigns distributed over all of 2017. For comparison purposes, the distribution of temperatures in the new building is based on a day in 2017 that matches the average peak temperature during the measurement campaign in the old building (21/06/2017). The distribution of CO2 is based on the days that matches the dates in the measurement campaign in the old building to ensure that the occupancy levels are comparable (19/07/2017 to 21/07/2017). Outdoor temperatures are retrieved from The Royal Netherlands Meteorological Institute (KNMI).

	\end{figure} 
