# Supplementary material for: Moving to productivity: The benefits of healthy buildings
Source: PLoS One. 2020 Aug 6;15(8):e0236029. doi: 10.1371/journal.pone.0236029 (PMC7410200; doi:10.1371/journal.pone.0236029)
Supplement: S2 File — (ZIP) [file pone.0236029.s003.zip › 03_tables/response_rate.tex]

\centering{
\begin{tabular}[\textwidth]{lccc}
	\hline
Survey wave & Total Employees & Valid surveys & Response rate \\
\hline
1 (Summer 2016) & 1461	& 589 & 40.31\%	\\
2 (Winter 2017) & 1461	& 596 &  40.79 \%	\\
3 (Summer 2017) & 1550	& 584 &  37.67 \%	\\
4 (Summer 2018) & 1525	& 537 &  35.25 \%	\\
\hline
\end{tabular}
}
