# Supplementary material for: Moving to productivity: The benefits of healthy buildings
Source: PLoS One. 2020 Aug 6;15(8):e0236029. doi: 10.1371/journal.pone.0236029 (PMC7410200; doi:10.1371/journal.pone.0236029)
Supplement: S2 File — (ZIP) [file pone.0236029.s003.zip › 03_tables/desc.tex]

{
\def\sym#1{\ifmmode^{#1}\else\(^{#1}\)\fi}
\begin{tabular*}{\textwidth}{lccc}
\toprule
                    &Non-Relocated &Relocated &       Diff.         \\
                                        & (N=247)& (N=326)&                \\
\midrule
\emph{Age}          &            &            &                     \\
\qquad Below 31 Years Old (1=Yes)&        0.19&        0.10&        0.09\sym{**} \\
\qquad 31-50 Year Old (1=Yes)&        0.34&        0.45&       -0.11\sym{**} \\
\qquad 50 Years Old or Older (1=Yes)&        0.47&        0.45&        0.02         \\
\emph{Gender}       &            &            &                     \\
\qquad Female (1=Yes)      &        0.46&        0.50&       -0.04         \\
\emph{Health \& Productivity}       &            &            &                     \\
\qquad Sick Building Syndrome (1=Yes)&        0.44&        0.42&        0.03         \\
\qquad No Days on Sick Leave (1=Yes)&        0.53&        0.53&       -0.01         \\
\emph{Time Working for The Company}&            &            &                     \\
\qquad Less than 1 Year    &        0.23&        0.12&        0.11\sym{***}\\
\qquad 1-2 Years           &        0.38&        0.24&        0.14\sym{***}\\
\qquad 3-5 Years           &        0.16&        0.27&       -0.11\sym{**} \\
\qquad More than 5 Years   &        0.23&        0.37&       -0.14\sym{***}\\
\emph{Working Hours per Week}&            &            &                     \\
\qquad Less than 10 Hours  &        0.06&        0.03&        0.03         \\
\qquad 11-30 Hours         &        0.41&        0.49&       -0.08         \\
\qquad More than 30 Hours  &        0.53&        0.48&        0.05         \\
\bottomrule
\multicolumn{4}{l}{\footnotesize Note: Stars indicate the significance of the p-values of t-tests of differences in means across groups. } \\ 
\multicolumn{4}{l}{\footnotesize{p$<$0.05, ** p$<$0.01, *** p$<$0.001}}  \\
\end{tabular*}
}
