# Supplementary material for: Moving to productivity: The benefits of healthy buildings
Source: PLoS One. 2020 Aug 6;15(8):e0236029. doi: 10.1371/journal.pone.0236029 (PMC7410200; doi:10.1371/journal.pone.0236029)
Supplement: S2 File — (ZIP) [file pone.0236029.s003.zip › 03_tables/radar_ieq.tex]

\begin{figure}[h!]
	\caption{Non-Parametric Comparison of IEQ Dimensions}\label{ieq_problems}
\begin{tabularx}{\textwidth}{cc}
a. Individuals in Original Buildings \\
	\includegraphics[width=0.9\textwidth]{../03_graphs/radar_control.png} 	\\
b. Individuals Relocated to New Building 
	\\
		\includegraphics[width=0.9\textwidth]{../03_graphs/radar_treat.png} \\	
	\includegraphics[width=\textwidth]{../03_graphs/legend.png} \\
\end{tabularx}
Note: Summer 2016 survey took place before the move of relocated workers to the new building. Percentage based on the number of respondents that rate the environmental dimensions as larger
than four on a seven-point Likert scale -- ranging from satisfied (1) to dissatisfied (7).
	\end{figure} 
