# Supplementary material for: Moving to productivity: The benefits of healthy buildings
Source: PLoS One. 2020 Aug 6;15(8):e0236029. doi: 10.1371/journal.pone.0236029 (PMC7410200; doi:10.1371/journal.pone.0236029)
Supplement: S2 File — (ZIP) [file pone.0236029.s003.zip › 03_tables/document_v1.tex]

\documentclass[fleqn,11pt]{article}
%%%%%%%%%%%%%%%%%%%%%%%%%%%%%%%%%%%%%%%%%%%%%%%%%%%%%%%%%%%%%%%%%%%%%%%%%%%%%%%%%%%%%%%%%%%%%%%%%%%%%%%%%%%%%%%%%%%%%%%%%%%%%%%%%%%%%%%%%%%%%%%%%%%%%%%%%%%%%%%%%%%%%%%%%%%%%%%%%%%%%%%%%%%%%%%%%%%%%%%%%%%%%%%%%%%%%%%%%%%%%%%%%%%%%%%%%%%%%%%%%%%%%%%%%%%%
\usepackage{a4wide,epsfig,multirow,graphics,amsthm,amsfonts,amssymb,amsopn,amsmath,dcolumn,calc,verbatim,threeparttable,eurosym,pdflscape,rotating,ulem,nicefrac,pgfplots,colortbl,hyperref}
\usepackage[paper=a4paper,left=25mm,right=25mm,top=20mm,bottom=20mm]{geometry}
\usepackage{natbib}
\usepackage{soul}
%\usepackage{pifont}
\usepackage[latin1]{inputenc}
\usepackage{lmodern}
\usepackage{tabularx}
\usepackage{longtable}
\usepackage{rotating}
\usepackage{array}
\usepackage{multirow}
\usepackage{pgfplots}
%\usepackage{arydshln}
\usepackage{tabularx}
%\usepackage{xcolor}
\usepackage{colortbl}
%\usepackage{color}
\usepackage{verbatim}
\usepackage{placeins}
%\usepackage{color}
\usepackage[FIGTOPCAP]{subfigure}
\usepackage{adjustbox}
\usepackage{bbm}

\setcounter{MaxMatrixCols}{10}
\newcolumntype{.}{D{.}{.}{-1}}
\newcolumntype{d}[1]{D{.}{.}{#1}}
\def\figwidth{10cm}
\def\figheight{6cm}
\def\figposition{t}
\def\topsk{0.2cm}
\def\bottomsk{-1.5cm}
\renewcommand{\baselinestretch}{1.5} \frenchspacing
\theoremstyle{definition}
\newtheorem{model}{Model}
\newtheorem{assumption}{Assumption}
\theoremstyle{plain}
\renewcommand{\theenumi}{(\roman{enumi})}
\newcommand{\p}{\mbox{Pr}}
\newcommand{\Rpl}{\mbox{\hspace{0.15em}R\hspace{-0.88em}I\hspace{0.51em}}_+}
\newcommand{\indep}{\mbox{$\perp\mspace{-9.0mu}\perp$}}
\newcommand{\D}{d}
\newcommand\pa{\partial}
\renewcommand\L{{\cal L}}
\newcommand{\bi}{\begin{itemize}}
	\newcommand{\ei}{\end{itemize}}
\newcommand{\tg}{\item[--]}
\newcommand{\mc}{\multicolumn}
\newcommand{\bc}{\begin{center}}
	\newcommand{\ec}{\end{center}}
\newcommand{\bs}{\begin{scriptsize}}
	\newcommand{\es}{\end{scriptsize}}
\newcommand{\beq}{\begin{equation}}
\newcommand{\eeq}{\end{equation}}
\newcommand{\ben}{\begin{enumerate}}
	\newcommand{\een}{\end{enumerate}}
\newcommand{\fb}{\renewcommand{\baselinestretch}{1.0}}
\newcommand{\fe}{\renewcommand{\baselinestretch}{1.32}}
\definecolor{gray1}{gray}{.125}
\definecolor{gray2}{gray}{.325}
\definecolor{gray3}{gray}{.5}
\definecolor{gray4}{gray}{.75}
\definecolor{gray5}{gray}{.95}
\definecolor{mygray}{gray}{.4}
\definecolor{Gray}{gray}{.8}
\definecolor{lightgray}{gray}{.7}
\newlength\foo
\newcommand*\foobar[1]{%
	\settoheight\foo{X}%
	\rule[0.5\foo]{#1}{0.4pt}%
}
\newtheorem{proposition}{Proposition}
\DeclareMathSymbol{\R}{\mathalpha}{AMSb}{"52}
\DeclareMathSymbol{\E}{\mathalpha}{AMSb}{"45}
\bibliographystyle{ecta}
\usepackage[graphicx]{realboxes}
\usepackage{booktabs} 
\usepackage{dcolumn}
\newcolumntype{d}{D{.}{.}{7}}
%%Footnotes
\setlength{\footnotesep}{1pt}   % space between footnotes
\normalem

\interfootnotelinepenalty=10000
\begin{document}
	\renewcommand{\baselinestretch}{1.12}
	\title{\textbf{Moving to Productivity: \\ The Benefits of Healthy Buildings}
		\vspace{0.3cm}}
	\author{%
		\begin{tabular}{lcr}
			&  &  \\[-5ex]
			\textbf{Piet Eichholtz}\thanks{%
				Maastricht University, The Netherlands;  \texttt{p.eichholtz@maastrichtuniversity.nl}; Corresponding address: Maastricht University, School of Business and Economics, Department of Economics, Tongersestraat 53, 6211 LM Maastricht, The Netherlands. Fax: +31 433 882000.} & \textbf{Nils Kok}\thanks{%
					Maastricht University, The Netherlands} & \textbf{Juan Palacios}\thanks{%
					Maastricht University, The Netherlands; IZA Bonn, Germany} \\
		\end{tabular}%
		\\[0.8cm]}
	\date{\textbf{Preliminary Working Paper} \\ \today\\
		\vspace{0.2cm}} \maketitle
	
	\thispagestyle{empty}
	\newpage


\section{Empirical Strategy}

We use difference-in-difference (DiD) models to estimate the impact of the improvement in building condions 


%%Tables
\begin{table}[h!]
	\caption{Descriptive statistics sample before the move}
	\centering
\input{desc.tex}
\end{table}

\begin{table}[h!]
	\caption{Basic difference-in-difference results}
	\centering	
\input{diff.tex}	
\end{table}


\begin{table}[h!]
	\caption{Estimation results difference in difference results for different set of fixed effects}
	\centering	
	\input{basic_did.tex}	
\end{table}


%%%%Figures
%%% Environmental
\input{../03_graphs/trends_all.tex}	
%%% Health
\centering
\input{../03_graphs/health_sbs_environmental.tex}	


\end{document}
