# Supplementary material for: Moving to productivity: The benefits of healthy buildings
Source: PLoS One. 2020 Aug 6;15(8):e0236029. doi: 10.1371/journal.pone.0236029 (PMC7410200; doi:10.1371/journal.pone.0236029)
Supplement: S2 File — (ZIP) [file pone.0236029.s003.zip › 03_tables/robusness_only_new_respondants_did.tex]

{
\def\sym#1{\ifmmode^{#1}\else\(^{#1}\)\fi}
\begin{tabular*}{\textwidth}{@{\hskip\tabcolsep\extracolsep\fill}l*{2}{c}}
\toprule
                    &\multicolumn{1}{c}{(1)}&\multicolumn{1}{c}{(2)}\\
                    &\multicolumn{1}{c}{All Sample}&\multicolumn{1}{c}{Only New}\\
\midrule
Air Quality (Dissatisfaction)&      -1.612\sym{***}&      -0.975\sym{***}\\
                    &     (0.163)         &     (0.168)         \\
\addlinespace
Air Quality (Hinders Work)&      -1.314\sym{***}&      -0.850\sym{***}\\
                    &     (0.146)         &     (0.158)         \\
\addlinespace
Temperature Quality (Dissatisfaction)&      -0.679\sym{***}&      -0.186         \\
                    &     (0.163)         &     (0.179)         \\
\addlinespace
Temperature Quality (Hinders Work)&      -0.650\sym{***}&      -0.109         \\
                    &     (0.155)         &     (0.167)         \\
\addlinespace
Light Quality (Dissatisfaction)&      -0.794\sym{***}&      -0.380\sym{*}  \\
                    &     (0.141)         &     (0.149)         \\
\addlinespace
Views (Dissatisfaction)&      -0.651\sym{***}&      -0.269         \\
                    &     (0.139)         &     (0.155)         \\
\addlinespace
Light Quality (Hinders Work)&      -0.703\sym{***}&      -0.230         \\
                    &     (0.136)         &     (0.147)         \\
\addlinespace
Noise (Dissatisfaction)&       0.127         &       0.197         \\
                    &     (0.161)         &     (0.186)         \\
\addlinespace
Privacy (Dissatisfaction)&      -0.194         &       0.032         \\
                    &     (0.171)         &     (0.206)         \\
\addlinespace
Noise (Hinders Work)&      -0.042         &       0.062         \\
                    &     (0.149)         &     (0.173)         \\
\addlinespace
No days on sick leave (1=yes)&      -0.041         &      -0.010         \\
                    &     (0.049)         &     (0.056)         \\
\addlinespace
Sick Building Syndrome (1=Yes)&      -0.164\sym{***}&      -0.117\sym{*}  \\
                    &     (0.049)         &     (0.053)         \\
\bottomrule
\multicolumn{3}{l}{\footnotesize Standard errors in parentheses}\\
\multicolumn{3}{l}{\footnotesize \sym{*} \(p<0.05\), \sym{**} \(p<0.01\), \sym{***} \(p<0.001\)}\\
\end{tabular*}
}
