# Supplementary material for: Moving to productivity: The benefits of healthy buildings
Source: PLoS One. 2020 Aug 6;15(8):e0236029. doi: 10.1371/journal.pone.0236029 (PMC7410200; doi:10.1371/journal.pone.0236029)
Supplement: S2 File — (ZIP) [file pone.0236029.s003.zip › 03_tables/did_gender_v2.tex]

{
\def\sym#1{\ifmmode^{#1}\else\(^{#1}\)\fi}
\begin{tabular*}{\textwidth}{@{\hskip\tabcolsep\extracolsep\fill}l*{6}{c}}
	\toprule
	& & (1) & (2) & (3) & (4) & (5) \\	
	& &  &  & Age  & Age & Age  \\	
	& & Men & Women &  Below 31 &  30-50 &  Above 50 \\	
	\midrule
	\emph{Indoor Environmental Conditions} & & & & & & \\
\qquad Air Quality & Dissatisfaction &     -1.622\sym{***}&      -1.545\sym{***}&      -1.766\sym{**} &      -1.439\sym{***}&      -1.677\sym{***}\\
            &        &     (0.256)         &     (0.229)         &     (0.627)         &     (0.280)         &     (0.231)         \\
 & Hinders Work &        -1.077\sym{***}&      -1.322\sym{***}&      -1.615\sym{***}&      -1.516\sym{***}&      -1.125\sym{***}\\
                 &   &     (0.232)         &     (0.198)         &     (0.432)         &     (0.267)         &     (0.215)         \\
\qquad Temperature Quality & Dissatisfaction &      -1.070\sym{***}&      -0.437         &      -0.794         &      -0.707\sym{*}  &      -0.698\sym{**} \\
                 &   &     (0.263)         &     (0.272)         &     (0.737)         &     (0.302)         &     (0.267)         \\
 & Hinders Work & -1.056\sym{***}&      -0.359         &      -1.041         &      -0.624         &      -0.741\sym{**} \\
                    & &     (0.260)         &     (0.233)         &     (0.608)         &     (0.339)         &     (0.231)         \\
\qquad Light Quality & Dissatisfaction &      -0.607\sym{**} &      -0.720\sym{**} &      -0.871         &      -0.038         &      -0.871\sym{***}\\
             &       &     (0.191)         &     (0.223)         &     (0.530)         &     (0.228)         &     (0.184)         \\
& Hinders Work  &      -0.473\sym{*}  &      -0.695\sym{***}&      -1.531\sym{**} &      -0.172         &      -0.677\sym{***}\\
                  &  &     (0.190)         &     (0.207)         &     (0.480)         &     (0.208)         &     (0.192)         \\
\qquad Views & Dissatisfaction &      -0.560\sym{**} &      -0.544\sym{**} &      -1.454\sym{*}  &      -0.233         &      -0.478\sym{*}  \\
& &     (0.212)         &     (0.196)         &     (0.601)         &     (0.180)         &     (0.192)         \\
\qquad Noise & Dissatisfaction &       0.014         &       0.097         &       1.006\sym{*}  &      -0.104         &       0.006         \\
&     &     (0.216)         &     (0.196)         &     (0.486)         &     (0.229)         &     (0.206)         \\
& Hinders Work &      -0.155         &       0.065         &       1.130\sym{**} &      -0.127         &      -0.208         \\
    &                &     (0.199)         &     (0.191)         &     (0.396)         &     (0.219)         &     (0.199)         \\
\qquad    Privacy & Dissatisfaction &      -0.318         &      -0.014         &       0.470         &      -0.158         &      -0.397         \\
    &                 &     (0.230)         &     (0.245)         &     (0.645)         &     (0.263)         &     (0.239)         \\
\emph{Health Indicators} & & & & & & \\
\qquad Sick leave  & Dummy (1=Yes) &      -0.277\sym{***}&      -0.223\sym{**} &      -0.355         &      -0.216\sym{*}  &      -0.255\sym{**} \\
     &               &     (0.075)         &     (0.078)         &     (0.223)         &     (0.085)         &     (0.078)         \\
\qquad Sick Building Syndrome & Dummy (1=Yes) &      0.053         &      -0.002         &       0.333\sym{*}  &       0.089         &      -0.000         \\
          &          &     (0.085)         &     (0.084)         &     (0.159)         &     (0.107)         &     (0.082)         \\
\addlinespace
Wave-Fixed Effects & & YES & YES & YES & YES & YES \\
Individual-Fixed Effects &  & YES & YES & YES & YES & YES \\
Controls & & YES & YES & YES & YES & YES \\
\bottomrule
\end{tabular*}
}
