# Supplementary material for: Moving to productivity: The benefits of healthy buildings
Source: PLoS One. 2020 Aug 6;15(8):e0236029. doi: 10.1371/journal.pone.0236029 (PMC7410200; doi:10.1371/journal.pone.0236029)
Supplement: S2 File — (ZIP) [file pone.0236029.s003.zip › 03_tables/diff.log]

This is pdfTeX, Version 3.14159265-2.6-1.40.20 (MiKTeX 2.9.7000 64-bit) (preloaded format=pdflatex 2019.4.1)  1 APR 2019 16:08
entering extended mode
**./diff.tex
(diff.tex
LaTeX2e <2018-12-01>
(diff.aux)
\openout1 = `diff.aux'.

LaTeX Font Info:    Checking defaults for OML/cmm/m/it on input line 1.
LaTeX Font Info:    ... okay on input line 1.
LaTeX Font Info:    Checking defaults for T1/cmr/m/n on input line 1.
LaTeX Font Info:    ... okay on input line 1.
LaTeX Font Info:    Checking defaults for OT1/cmr/m/n on input line 1.
LaTeX Font Info:    ... okay on input line 1.
LaTeX Font Info:    Checking defaults for OMS/cmsy/m/n on input line 1.
LaTeX Font Info:    ... okay on input line 1.
LaTeX Font Info:    Checking defaults for OMX/cmex/m/n on input line 1.
LaTeX Font Info:    ... okay on input line 1.
LaTeX Font Info:    Checking defaults for U/cmr/m/n on input line 1.
LaTeX Font Info:    ... okay on input line 1.


! LaTeX Error: The font size command \normalsize is not defined:
               there is probably something wrong with the class file.

See the LaTeX manual or LaTeX Companion for explanation.
Type  H <return>  for immediate help.
 ...                                              
                                                  
l.1 \begin{document}
                    
Your command was ignored.
Type  I <command> <return>  to replace it with another command,
or  <return>  to continue without it.


! LaTeX Error: Can be used only in preamble.

See the LaTeX manual or LaTeX Companion for explanation.
Type  H <return>  for immediate help.
 ...                                              
                                                  
l.2 \usepackage
               {booktabs}
Your command was ignored.
Type  I <command> <return>  to replace it with another command,
or  <return>  to continue without it.

Missing character: There is no b in font nullfont!
Missing character: There is no o in font nullfont!
Missing character: There is no o in font nullfont!
Missing character: There is no k in font nullfont!
Missing character: There is no t in font nullfont!
Missing character: There is no a in font nullfont!
Missing character: There is no b in font nullfont!
Missing character: There is no s in font nullfont!
LaTeX Font Info:    External font `cmex10' loaded for size
(Font)              <7> on input line 5.
LaTeX Font Info:    External font `cmex10' loaded for size
(Font)              <5> on input line 5.
! Undefined control sequence.
l.6 \toprule
            
The control sequence at the end of the top line
of your error message was never \def'ed. If you have
misspelled it (e.g., `\hobx'), type `I' and the correct
spelling (e.g., `I\hbox'). Otherwise just continue,
and I'll forget about whatever was undefined.

Missing character: There is no W in font nullfont!
Missing character: There is no a in font nullfont!
Missing character: There is no v in font nullfont!
Missing character: There is no e in font nullfont!
Missing character: There is no 1 in font nullfont!
Missing character: There is no ( in font nullfont!
Missing character: There is no B in font nullfont!
Missing character: There is no e in font nullfont!
Missing character: There is no f in font nullfont!
Missing character: There is no o in font nullfont!
Missing character: There is no r in font nullfont!
Missing character: There is no e in font nullfont!
Missing character: There is no ) in font nullfont!
Missing character: There is no W in font nullfont!
Missing character: There is no a in font nullfont!
Missing character: There is no v in font nullfont!
Missing character: There is no e in font nullfont!
Missing character: There is no 2 in font nullfont!
Missing character: There is no W in font nullfont!
Missing character: There is no a in font nullfont!
Missing character: There is no v in font nullfont!
Missing character: There is no e in font nullfont!
Missing character: There is no 3 in font nullfont!
Missing character: There is no W in font nullfont!
Missing character: There is no a in font nullfont!
Missing character: There is no v in font nullfont!
Missing character: There is no e in font nullfont!
Missing character: There is no 4 in font nullfont!
Missing character: There is no C in font nullfont!
Missing character: There is no o in font nullfont!
Missing character: There is no n in font nullfont!
Missing character: There is no t in font nullfont!
Missing character: There is no r in font nullfont!
Missing character: There is no o in font nullfont!
Missing character: There is no l in font nullfont!
Missing character: There is no T in font nullfont!
Missing character: There is no r in font nullfont!
Missing character: There is no e in font nullfont!
Missing character: There is no a in font nullfont!
Missing character: There is no t in font nullfont!
Missing character: There is no m in font nullfont!
Missing character: There is no e in font nullfont!
Missing character: There is no n in font nullfont!
Missing character: There is no t in font nullfont!
Missing character: There is no D in font nullfont!
Missing character: There is no i in font nullfont!
Missing character: There is no f in font nullfont!
Missing character: There is no f in font nullfont!
Missing character: There is no C in font nullfont!
Missing character: There is no o in font nullfont!
Missing character: There is no n in font nullfont!
Missing character: There is no t in font nullfont!
Missing character: There is no r in font nullfont!
Missing character: There is no o in font nullfont!
Missing character: There is no l in font nullfont!
Missing character: There is no T in font nullfont!
Missing character: There is no r in font nullfont!
Missing character: There is no e in font nullfont!
Missing character: There is no a in font nullfont!
Missing character: There is no t in font nullfont!
Missing character: There is no m in font nullfont!
Missing character: There is no e in font nullfont!
Missing character: There is no n in font nullfont!
Missing character: There is no t in font nullfont!
Missing character: There is no D in font nullfont!
Missing character: There is no i in font nullfont!
Missing character: There is no f in font nullfont!
Missing character: There is no f in font nullfont!
Missing character: There is no C in font nullfont!
Missing character: There is no o in font nullfont!
Missing character: There is no n in font nullfont!
Missing character: There is no t in font nullfont!
Missing character: There is no r in font nullfont!
Missing character: There is no o in font nullfont!
Missing character: There is no l in font nullfont!
Missing character: There is no T in font nullfont!
Missing character: There is no r in font nullfont!
Missing character: There is no e in font nullfont!
Missing character: There is no a in font nullfont!
Missing character: There is no t in font nullfont!
Missing character: There is no m in font nullfont!
Missing character: There is no e in font nullfont!
Missing character: There is no n in font nullfont!
Missing character: There is no t in font nullfont!
Missing character: There is no D in font nullfont!
Missing character: There is no i in font nullfont!
Missing character: There is no f in font nullfont!
Missing character: There is no f in font nullfont!
Missing character: There is no C in font nullfont!
Missing character: There is no o in font nullfont!
Missing character: There is no n in font nullfont!
Missing character: There is no t in font nullfont!
Missing character: There is no r in font nullfont!
Missing character: There is no o in font nullfont!
Missing character: There is no l in font nullfont!
Missing character: There is no T in font nullfont!
Missing character: There is no r in font nullfont!
Missing character: There is no e in font nullfont!
Missing character: There is no a in font nullfont!
Missing character: There is no t in font nullfont!
Missing character: There is no m in font nullfont!
Missing character: There is no e in font nullfont!
Missing character: There is no n in font nullfont!
Missing character: There is no t in font nullfont!
Missing character: There is no D in font nullfont!
Missing character: There is no i in font nullfont!
Missing character: There is no f in font nullfont!
Missing character: There is no f in font nullfont!
! Undefined control sequence.
<recently read> \midrule 
                         
l.9 \midrule
            
The control sequence at the end of the top line
of your error message was never \def'ed. If you have
misspelled it (e.g., `\hobx'), type `I' and the correct
spelling (e.g., `I\hbox'). Otherwise just continue,
and I'll forget about whatever was undefined.

Missing character: There is no A in font nullfont!
Missing character: There is no i in font nullfont!
Missing character: There is no r in font nullfont!
Missing character: There is no Q in font nullfont!
Missing character: There is no u in font nullfont!
Missing character: There is no a in font nullfont!
Missing character: There is no l in font nullfont!
Missing character: There is no i in font nullfont!
Missing character: There is no t in font nullfont!
Missing character: There is no y in font nullfont!
Missing character: There is no ( in font nullfont!
Missing character: There is no D in font nullfont!
Missing character: There is no i in font nullfont!
Missing character: There is no s in font nullfont!
Missing character: There is no s in font nullfont!
Missing character: There is no a in font nullfont!
Missing character: There is no t in font nullfont!
Missing character: There is no i in font nullfont!
Missing character: There is no s in font nullfont!
Missing character: There is no f in font nullfont!
Missing character: There is no a in font nullfont!
Missing character: There is no c in font nullfont!
Missing character: There is no t in font nullfont!
Missing character: There is no i in font nullfont!
Missing character: There is no o in font nullfont!
Missing character: There is no n in font nullfont!
Missing character: There is no ) in font nullfont!
Missing character: There is no 4 in font nullfont!
Missing character: There is no . in font nullfont!
Missing character: There is no 1 in font nullfont!
Missing character: There is no 8 in font nullfont!
Missing character: There is no 1 in font nullfont!
Missing character: There is no 4 in font nullfont!
Missing character: There is no . in font nullfont!
Missing character: There is no 4 in font nullfont!
Missing character: There is no 9 in font nullfont!
Missing character: There is no 5 in font nullfont!
Missing character: There is no - in font nullfont!
Missing character: There is no 0 in font nullfont!
Missing character: There is no . in font nullfont!
Missing character: There is no 3 in font nullfont!
Missing character: There is no 1 in font nullfont!
Missing character: There is no 4 in font nullfont!
Missing character: There is no 3 in font nullfont!
Missing character: There is no . in font nullfont!
Missing character: There is no 7 in font nullfont!
Missing character: There is no 7 in font nullfont!
Missing character: There is no 0 in font nullfont!
Missing character: There is no 2 in font nullfont!
Missing character: There is no . in font nullfont!
Missing character: There is no 5 in font nullfont!
Missing character: There is no 7 in font nullfont!
Missing character: There is no 5 in font nullfont!
Missing character: There is no 1 in font nullfont!
Missing character: There is no . in font nullfont!
Missing character: There is no 1 in font nullfont!
Missing character: There is no 9 in font nullfont!
Missing character: There is no 6 in font nullfont!
Missing character: There is no 3 in font nullfont!
Missing character: There is no . in font nullfont!
Missing character: There is no 9 in font nullfont!
Missing character: There is no 1 in font nullfont!
Missing character: There is no 1 in font nullfont!
Missing character: There is no 2 in font nullfont!
Missing character: There is no . in font nullfont!
Missing character: There is no 4 in font nullfont!
Missing character: There is no 5 in font nullfont!
Missing character: There is no 8 in font nullfont!
Missing character: There is no 1 in font nullfont!
Missing character: There is no . in font nullfont!
Missing character: There is no 4 in font nullfont!
Missing character: There is no 5 in font nullfont!
Missing character: There is no 2 in font nullfont!
Missing character: There is no 4 in font nullfont!
Missing character: There is no . in font nullfont!
Missing character: There is no 2 in font nullfont!
Missing character: There is no 0 in font nullfont!
Missing character: There is no 5 in font nullfont!
Missing character: There is no 2 in font nullfont!
Missing character: There is no . in font nullfont!
Missing character: There is no 9 in font nullfont!
Missing character: There is no 3 in font nullfont!
Missing character: There is no 6 in font nullfont!
Missing character: There is no 1 in font nullfont!
Missing character: There is no . in font nullfont!
Missing character: There is no 2 in font nullfont!
Missing character: There is no 6 in font nullfont!
Missing character: There is no 9 in font nullfont!
Missing character: There is no A in font nullfont!
Missing character: There is no i in font nullfont!
Missing character: There is no r in font nullfont!
Missing character: There is no Q in font nullfont!
Missing character: There is no u in font nullfont!
Missing character: There is no a in font nullfont!
Missing character: There is no l in font nullfont!
Missing character: There is no i in font nullfont!
Missing character: There is no t in font nullfont!
Missing character: There is no y in font nullfont!
Missing character: There is no ( in font nullfont!
Missing character: There is no H in font nullfont!
Missing character: There is no i in font nullfont!
Missing character: There is no n in font nullfont!
Missing character: There is no d in font nullfont!
Missing character: There is no e in font nullfont!
Missing character: There is no r in font nullfont!
Missing character: There is no s in font nullfont!
Missing character: There is no W in font nullfont!
Missing character: There is no o in font nullfont!
Missing character: There is no r in font nullfont!
Missing character: There is no k in font nullfont!
Missing character: There is no ) in font nullfont!
Missing character: There is no 3 in font nullfont!
Missing character: There is no . in font nullfont!
Missing character: There is no 9 in font nullfont!
Missing character: There is no 4 in font nullfont!
Missing character: There is no 7 in font nullfont!
Missing character: There is no 4 in font nullfont!
Missing character: There is no . in font nullfont!
Missing character: There is no 1 in font nullfont!
Missing character: There is no 4 in font nullfont!
Missing character: There is no 1 in font nullfont!
Missing character: There is no - in font nullfont!
Missing character: There is no 0 in font nullfont!
Missing character: There is no . in font nullfont!
Missing character: There is no 1 in font nullfont!
Missing character: There is no 9 in font nullfont!
Missing character: There is no 4 in font nullfont!
Missing character: There is no 3 in font nullfont!
Missing character: There is no . in font nullfont!
Missing character: There is no 6 in font nullfont!
Missing character: There is no 6 in font nullfont!
Missing character: There is no 9 in font nullfont!
Missing character: There is no 2 in font nullfont!
Missing character: There is no . in font nullfont!
Missing character: There is no 6 in font nullfont!
Missing character: There is no 4 in font nullfont!
Missing character: There is no 9 in font nullfont!
Missing character: There is no 1 in font nullfont!
Missing character: There is no . in font nullfont!
Missing character: There is no 0 in font nullfont!
Missing character: There is no 2 in font nullfont!
Missing character: There is no 0 in font nullfont!
Missing character: There is no 3 in font nullfont!
Missing character: There is no . in font nullfont!
Missing character: There is no 8 in font nullfont!
Missing character: There is no 2 in font nullfont!
Missing character: There is no 1 in font nullfont!
Missing character: There is no 2 in font nullfont!
Missing character: There is no . in font nullfont!
Missing character: There is no 4 in font nullfont!
Missing character: There is no 7 in font nullfont!
Missing character: There is no 0 in font nullfont!
Missing character: There is no 1 in font nullfont!
Missing character: There is no . in font nullfont!
Missing character: There is no 3 in font nullfont!
Missing character: There is no 5 in font nullfont!
Missing character: There is no 1 in font nullfont!
Missing character: There is no 3 in font nullfont!
Missing character: There is no . in font nullfont!
Missing character: There is no 9 in font nullfont!
Missing character: There is no 4 in font nullfont!
Missing character: There is no 3 in font nullfont!
Missing character: There is no 2 in font nullfont!
Missing character: There is no . in font nullfont!
Missing character: There is no 9 in font nullfont!
Missing character: There is no 4 in font nullfont!
Missing character: There is no 1 in font nullfont!
Missing character: There is no 1 in font nullfont!
Missing character: There is no . in font nullfont!
Missing character: There is no 0 in font nullfont!
Missing character: There is no 0 in font nullfont!
Missing character: There is no 1 in font nullfont!
Missing character: There is no T in font nullfont!
Missing character: There is no e in font nullfont!
Missing character: There is no m in font nullfont!
Missing character: There is no p in font nullfont!
Missing character: There is no e in font nullfont!
Missing character: There is no r in font nullfont!
Missing character: There is no a in font nullfont!
Missing character: There is no t in font nullfont!
Missing character: There is no u in font nullfont!
Missing character: There is no r in font nullfont!
Missing character: There is no e in font nullfont!
Missing character: There is no Q in font nullfont!
Missing character: There is no u in font nullfont!
Missing character: There is no a in font nullfont!
Missing character: There is no l in font nullfont!
Missing character: There is no i in font nullfont!
Missing character: There is no t in font nullfont!
Missing character: There is no y in font nullfont!
Missing character: There is no ( in font nullfont!
Missing character: There is no D in font nullfont!
Missing character: There is no i in font nullfont!
Missing character: There is no s in font nullfont!
Missing character: There is no s in font nullfont!
Missing character: There is no a in font nullfont!
Missing character: There is no t in font nullfont!
Missing character: There is no i in font nullfont!
Missing character: There is no s in font nullfont!
Missing character: There is no f in font nullfont!
Missing character: There is no a in font nullfont!
Missing character: There is no c in font nullfont!
Missing character: There is no t in font nullfont!
Missing character: There is no i in font nullfont!
Missing character: There is no o in font nullfont!
Missing character: There is no n in font nullfont!
Missing character: There is no ) in font nullfont!
Missing character: There is no 3 in font nullfont!
Missing character: There is no . in font nullfont!
Missing character: There is no 9 in font nullfont!
Missing character: There is no 3 in font nullfont!
Missing character: There is no 8 in font nullfont!
Missing character: There is no 4 in font nullfont!
Missing character: There is no . in font nullfont!
Missing character: There is no 1 in font nullfont!
Missing character: There is no 4 in font nullfont!
Missing character: There is no 9 in font nullfont!
Missing character: There is no - in font nullfont!
Missing character: There is no 0 in font nullfont!
Missing character: There is no . in font nullfont!
Missing character: There is no 2 in font nullfont!
Missing character: There is no 1 in font nullfont!
Missing character: There is no 1 in font nullfont!
Missing character: There is no 4 in font nullfont!
Missing character: There is no . in font nullfont!
Missing character: There is no 0 in font nullfont!
Missing character: There is no 2 in font nullfont!
Missing character: There is no 0 in font nullfont!
Missing character: There is no 3 in font nullfont!
Missing character: There is no . in font nullfont!
Missing character: There is no 5 in font nullfont!
Missing character: There is no 0 in font nullfont!
Missing character: There is no 9 in font nullfont!
Missing character: There is no 0 in font nullfont!
Missing character: There is no . in font nullfont!
Missing character: There is no 5 in font nullfont!
Missing character: There is no 1 in font nullfont!
Missing character: There is no 1 in font nullfont!
Missing character: There is no 3 in font nullfont!
Missing character: There is no . in font nullfont!
Missing character: There is no 9 in font nullfont!
Missing character: There is no 6 in font nullfont!
Missing character: There is no 7 in font nullfont!
Missing character: There is no 3 in font nullfont!
Missing character: There is no . in font nullfont!
Missing character: There is no 5 in font nullfont!
Missing character: There is no 9 in font nullfont!
Missing character: There is no 2 in font nullfont!
Missing character: There is no 0 in font nullfont!
Missing character: There is no . in font nullfont!
Missing character: There is no 3 in font nullfont!
Missing character: There is no 7 in font nullfont!
Missing character: There is no 5 in font nullfont!
Missing character: There is no 4 in font nullfont!
Missing character: There is no . in font nullfont!
Missing character: There is no 2 in font nullfont!
Missing character: There is no 3 in font nullfont!
Missing character: There is no 8 in font nullfont!
Missing character: There is no 3 in font nullfont!
Missing character: There is no . in font nullfont!
Missing character: There is no 7 in font nullfont!
Missing character: There is no 0 in font nullfont!
Missing character: There is no 8 in font nullfont!
Missing character: There is no 0 in font nullfont!
Missing character: There is no . in font nullfont!
Missing character: There is no 5 in font nullfont!
Missing character: There is no 3 in font nullfont!
Missing character: There is no 0 in font nullfont!
Missing character: There is no T in font nullfont!
Missing character: There is no e in font nullfont!
Missing character: There is no m in font nullfont!
Missing character: There is no p in font nullfont!
Missing character: There is no e in font nullfont!
Missing character: There is no r in font nullfont!
Missing character: There is no a in font nullfont!
Missing character: There is no t in font nullfont!
Missing character: There is no u in font nullfont!
Missing character: There is no r in font nullfont!
Missing character: There is no e in font nullfont!
Missing character: There is no Q in font nullfont!
Missing character: There is no u in font nullfont!
Missing character: There is no a in font nullfont!
Missing character: There is no l in font nullfont!
Missing character: There is no i in font nullfont!
Missing character: There is no t in font nullfont!
Missing character: There is no y in font nullfont!
Missing character: There is no ( in font nullfont!
Missing character: There is no H in font nullfont!
Missing character: There is no i in font nullfont!
Missing character: There is no n in font nullfont!
Missing character: There is no d in font nullfont!
Missing character: There is no e in font nullfont!
Missing character: There is no r in font nullfont!
Missing character: There is no s in font nullfont!
Missing character: There is no W in font nullfont!
Missing character: There is no o in font nullfont!
Missing character: There is no r in font nullfont!
Missing character: There is no k in font nullfont!
Missing character: There is no ) in font nullfont!
Missing character: There is no 3 in font nullfont!
Missing character: There is no . in font nullfont!
Missing character: There is no 8 in font nullfont!
Missing character: There is no 4 in font nullfont!
Missing character: There is no 1 in font nullfont!
Missing character: There is no 4 in font nullfont!
Missing character: There is no . in font nullfont!
Missing character: There is no 0 in font nullfont!
Missing character: There is no 2 in font nullfont!
Missing character: There is no 3 in font nullfont!
Missing character: There is no - in font nullfont!
Missing character: There is no 0 in font nullfont!
Missing character: There is no . in font nullfont!
Missing character: There is no 1 in font nullfont!
Missing character: There is no 8 in font nullfont!
Missing character: There is no 2 in font nullfont!
Missing character: There is no 3 in font nullfont!
Missing character: There is no . in font nullfont!
Missing character: There is no 8 in font nullfont!
Missing character: There is no 9 in font nullfont!
Missing character: There is no 3 in font nullfont!
Missing character: There is no 3 in font nullfont!
Missing character: There is no . in font nullfont!
Missing character: There is no 3 in font nullfont!
Missing character: There is no 6 in font nullfont!
Missing character: There is no 6 in font nullfont!
Missing character: There is no 0 in font nullfont!
Missing character: There is no . in font nullfont!
Missing character: There is no 5 in font nullfont!
Missing character: There is no 2 in font nullfont!
Missing character: There is no 6 in font nullfont!
Missing character: There is no 3 in font nullfont!
Missing character: There is no . in font nullfont!
Missing character: There is no 8 in font nullfont!
Missing character: There is no 7 in font nullfont!
Missing character: There is no 8 in font nullfont!
Missing character: There is no 3 in font nullfont!
Missing character: There is no . in font nullfont!
Missing character: There is no 3 in font nullfont!
Missing character: There is no 9 in font nullfont!
Missing character: There is no 9 in font nullfont!
Missing character: There is no 0 in font nullfont!
Missing character: There is no . in font nullfont!
Missing character: There is no 4 in font nullfont!
Missing character: There is no 7 in font nullfont!
Missing character: There is no 9 in font nullfont!
Missing character: There is no 3 in font nullfont!
Missing character: There is no . in font nullfont!
Missing character: There is no 9 in font nullfont!
Missing character: There is no 9 in font nullfont!
Missing character: There is no 2 in font nullfont!
Missing character: There is no 3 in font nullfont!
Missing character: There is no . in font nullfont!
Missing character: There is no 5 in font nullfont!
Missing character: There is no 9 in font nullfont!
Missing character: There is no 4 in font nullfont!
Missing character: There is no 0 in font nullfont!
Missing character: There is no . in font nullfont!
Missing character: There is no 3 in font nullfont!
Missing character: There is no 9 in font nullfont!
Missing character: There is no 8 in font nullfont!
Missing character: There is no L in font nullfont!
Missing character: There is no i in font nullfont!
Missing character: There is no g in font nullfont!
Missing character: There is no h in font nullfont!
Missing character: There is no t in font nullfont!
Missing character: There is no Q in font nullfont!
Missing character: There is no u in font nullfont!
Missing character: There is no a in font nullfont!
Missing character: There is no l in font nullfont!
Missing character: There is no i in font nullfont!
Missing character: There is no t in font nullfont!
Missing character: There is no y in font nullfont!
Missing character: There is no ( in font nullfont!
Missing character: There is no D in font nullfont!
Missing character: There is no i in font nullfont!
Missing character: There is no s in font nullfont!
Missing character: There is no s in font nullfont!
Missing character: There is no a in font nullfont!
Missing character: There is no t in font nullfont!
Missing character: There is no i in font nullfont!
Missing character: There is no s in font nullfont!
Missing character: There is no f in font nullfont!
Missing character: There is no a in font nullfont!
Missing character: There is no c in font nullfont!
Missing character: There is no t in font nullfont!
Missing character: There is no i in font nullfont!
Missing character: There is no o in font nullfont!
Missing character: There is no n in font nullfont!
Missing character: There is no ) in font nullfont!
Missing character: There is no 2 in font nullfont!
Missing character: There is no . in font nullfont!
Missing character: There is no 5 in font nullfont!
Missing character: There is no 6 in font nullfont!
Missing character: There is no 6 in font nullfont!
Missing character: There is no 2 in font nullfont!
Missing character: There is no . in font nullfont!
Missing character: There is no 8 in font nullfont!
Missing character: There is no 3 in font nullfont!
Missing character: There is no 1 in font nullfont!
Missing character: There is no - in font nullfont!
Missing character: There is no 0 in font nullfont!
Missing character: There is no . in font nullfont!
Missing character: There is no 2 in font nullfont!
Missing character: There is no 6 in font nullfont!
Missing character: There is no 4 in font nullfont!
Missing character: There is no 2 in font nullfont!
Missing character: There is no . in font nullfont!
Missing character: There is no 5 in font nullfont!
Missing character: There is no 8 in font nullfont!
Missing character: There is no 9 in font nullfont!
Missing character: There is no 2 in font nullfont!
Missing character: There is no . in font nullfont!
Missing character: There is no 1 in font nullfont!
Missing character: There is no 0 in font nullfont!
Missing character: There is no 9 in font nullfont!
Missing character: There is no 0 in font nullfont!
Missing character: There is no . in font nullfont!
Missing character: There is no 4 in font nullfont!
Missing character: There is no 8 in font nullfont!
Missing character: There is no 0 in font nullfont!
Missing character: There is no 2 in font nullfont!
Missing character: There is no . in font nullfont!
Missing character: There is no 6 in font nullfont!
Missing character: There is no 2 in font nullfont!
Missing character: There is no 6 in font nullfont!
Missing character: There is no 2 in font nullfont!
Missing character: There is no . in font nullfont!
Missing character: There is no 0 in font nullfont!
Missing character: There is no 8 in font nullfont!
Missing character: There is no 7 in font nullfont!
Missing character: There is no 0 in font nullfont!
Missing character: There is no . in font nullfont!
Missing character: There is no 5 in font nullfont!
Missing character: There is no 3 in font nullfont!
Missing character: There is no 9 in font nullfont!
Missing character: There is no 2 in font nullfont!
Missing character: There is no . in font nullfont!
Missing character: There is no 8 in font nullfont!
Missing character: There is no 5 in font nullfont!
Missing character: There is no 2 in font nullfont!
Missing character: There is no 2 in font nullfont!
Missing character: There is no . in font nullfont!
Missing character: There is no 2 in font nullfont!
Missing character: There is no 6 in font nullfont!
Missing character: There is no 7 in font nullfont!
Missing character: There is no 0 in font nullfont!
Missing character: There is no . in font nullfont!
Missing character: There is no 5 in font nullfont!
Missing character: There is no 8 in font nullfont!
Missing character: There is no 5 in font nullfont!
Missing character: There is no V in font nullfont!
Missing character: There is no i in font nullfont!
Missing character: There is no e in font nullfont!
Missing character: There is no w in font nullfont!
Missing character: There is no s in font nullfont!
Missing character: There is no ( in font nullfont!
Missing character: There is no D in font nullfont!
Missing character: There is no i in font nullfont!
Missing character: There is no s in font nullfont!
Missing character: There is no s in font nullfont!
Missing character: There is no a in font nullfont!
Missing character: There is no t in font nullfont!
Missing character: There is no i in font nullfont!
Missing character: There is no s in font nullfont!
Missing character: There is no f in font nullfont!
Missing character: There is no a in font nullfont!
Missing character: There is no c in font nullfont!
Missing character: There is no t in font nullfont!
Missing character: There is no i in font nullfont!
Missing character: There is no o in font nullfont!
Missing character: There is no n in font nullfont!
Missing character: There is no ) in font nullfont!
Missing character: There is no 2 in font nullfont!
Missing character: There is no . in font nullfont!
Missing character: There is no 8 in font nullfont!
Missing character: There is no 3 in font nullfont!
Missing character: There is no 3 in font nullfont!
Missing character: There is no 3 in font nullfont!
Missing character: There is no . in font nullfont!
Missing character: There is no 1 in font nullfont!
Missing character: There is no 4 in font nullfont!
Missing character: There is no 0 in font nullfont!
Missing character: There is no - in font nullfont!
Missing character: There is no 0 in font nullfont!
Missing character: There is no . in font nullfont!
Missing character: There is no 3 in font nullfont!
Missing character: There is no 0 in font nullfont!
Missing character: There is no 7 in font nullfont!
Missing character: There is no 2 in font nullfont!
Missing character: There is no . in font nullfont!
Missing character: There is no 7 in font nullfont!
Missing character: There is no 5 in font nullfont!
Missing character: There is no 5 in font nullfont!
Missing character: There is no 2 in font nullfont!
Missing character: There is no . in font nullfont!
Missing character: There is no 5 in font nullfont!
Missing character: There is no 5 in font nullfont!
Missing character: There is no 6 in font nullfont!
Missing character: There is no 0 in font nullfont!
Missing character: There is no . in font nullfont!
Missing character: There is no 1 in font nullfont!
Missing character: There is no 9 in font nullfont!
Missing character: There is no 9 in font nullfont!
Missing character: There is no 2 in font nullfont!
Missing character: There is no . in font nullfont!
Missing character: There is no 8 in font nullfont!
Missing character: There is no 2 in font nullfont!
Missing character: There is no 1 in font nullfont!
Missing character: There is no 2 in font nullfont!
Missing character: There is no . in font nullfont!
Missing character: There is no 3 in font nullfont!
Missing character: There is no 4 in font nullfont!
Missing character: There is no 7 in font nullfont!
Missing character: There is no 0 in font nullfont!
Missing character: There is no . in font nullfont!
Missing character: There is no 4 in font nullfont!
Missing character: There is no 7 in font nullfont!
Missing character: There is no 4 in font nullfont!
Missing character: There is no 2 in font nullfont!
Missing character: There is no . in font nullfont!
Missing character: There is no 9 in font nullfont!
Missing character: There is no 9 in font nullfont!
Missing character: There is no 2 in font nullfont!
Missing character: There is no 2 in font nullfont!
Missing character: There is no . in font nullfont!
Missing character: There is no 6 in font nullfont!
Missing character: There is no 2 in font nullfont!
Missing character: There is no 2 in font nullfont!
Missing character: There is no 0 in font nullfont!
Missing character: There is no . in font nullfont!
Missing character: There is no 3 in font nullfont!
Missing character: There is no 6 in font nullfont!
Missing character: There is no 9 in font nullfont!
Missing character: There is no L in font nullfont!
Missing character: There is no i in font nullfont!
Missing character: There is no g in font nullfont!
Missing character: There is no h in font nullfont!
Missing character: There is no t in font nullfont!
Missing character: There is no Q in font nullfont!
Missing character: There is no u in font nullfont!
Missing character: There is no a in font nullfont!
Missing character: There is no l in font nullfont!
Missing character: There is no i in font nullfont!
Missing character: There is no t in font nullfont!
Missing character: There is no y in font nullfont!
Missing character: There is no ( in font nullfont!
Missing character: There is no H in font nullfont!
Missing character: There is no i in font nullfont!
Missing character: There is no n in font nullfont!
Missing character: There is no d in font nullfont!
Missing character: There is no e in font nullfont!
Missing character: There is no r in font nullfont!
Missing character: There is no s in font nullfont!
Missing character: There is no W in font nullfont!
Missing character: There is no o in font nullfont!
Missing character: There is no r in font nullfont!
Missing character: There is no k in font nullfont!
Missing character: There is no ) in font nullfont!
Missing character: There is no 2 in font nullfont!
Missing character: There is no . in font nullfont!
Missing character: There is no 9 in font nullfont!
Missing character: There is no 0 in font nullfont!
Missing character: There is no 2 in font nullfont!
Missing character: There is no 3 in font nullfont!
Missing character: There is no . in font nullfont!
Missing character: There is no 2 in font nullfont!
Missing character: There is no 5 in font nullfont!
Missing character: There is no 2 in font nullfont!
Missing character: There is no - in font nullfont!
Missing character: There is no 0 in font nullfont!
Missing character: There is no . in font nullfont!
Missing character: There is no 3 in font nullfont!
Missing character: There is no 4 in font nullfont!
Missing character: There is no 9 in font nullfont!
Missing character: There is no 2 in font nullfont!
Missing character: There is no . in font nullfont!
Missing character: There is no 8 in font nullfont!
Missing character: There is no 3 in font nullfont!
Missing character: There is no 3 in font nullfont!
Missing character: There is no 2 in font nullfont!
Missing character: There is no . in font nullfont!
Missing character: There is no 5 in font nullfont!
Missing character: There is no 8 in font nullfont!
Missing character: There is no 4 in font nullfont!
Missing character: There is no 0 in font nullfont!
Missing character: There is no . in font nullfont!
Missing character: There is no 2 in font nullfont!
Missing character: There is no 4 in font nullfont!
Missing character: There is no 9 in font nullfont!
Missing character: There is no 2 in font nullfont!
Missing character: There is no . in font nullfont!
Missing character: There is no 9 in font nullfont!
Missing character: There is no 2 in font nullfont!
Missing character: There is no 7 in font nullfont!
Missing character: There is no 2 in font nullfont!
Missing character: There is no . in font nullfont!
Missing character: There is no 4 in font nullfont!
Missing character: There is no 3 in font nullfont!
Missing character: There is no 6 in font nullfont!
Missing character: There is no 0 in font nullfont!
Missing character: There is no . in font nullfont!
Missing character: There is no 4 in font nullfont!
Missing character: There is no 9 in font nullfont!
Missing character: There is no 1 in font nullfont!
Missing character: There is no 3 in font nullfont!
Missing character: There is no . in font nullfont!
Missing character: There is no 0 in font nullfont!
Missing character: There is no 5 in font nullfont!
Missing character: There is no 0 in font nullfont!
Missing character: There is no 2 in font nullfont!
Missing character: There is no . in font nullfont!
Missing character: There is no 7 in font nullfont!
Missing character: There is no 1 in font nullfont!
Missing character: There is no 5 in font nullfont!
Missing character: There is no 0 in font nullfont!
Missing character: There is no . in font nullfont!
Missing character: There is no 3 in font nullfont!
Missing character: There is no 3 in font nullfont!
Missing character: There is no 4 in font nullfont!
Missing character: There is no N in font nullfont!
Missing character: There is no o in font nullfont!
Missing character: There is no i in font nullfont!
Missing character: There is no s in font nullfont!
Missing character: There is no e in font nullfont!
Missing character: There is no ( in font nullfont!
Missing character: There is no D in font nullfont!
Missing character: There is no i in font nullfont!
Missing character: There is no s in font nullfont!
Missing character: There is no s in font nullfont!
Missing character: There is no a in font nullfont!
Missing character: There is no t in font nullfont!
Missing character: There is no i in font nullfont!
Missing character: There is no s in font nullfont!
Missing character: There is no f in font nullfont!
Missing character: There is no a in font nullfont!
Missing character: There is no c in font nullfont!
Missing character: There is no t in font nullfont!
Missing character: There is no i in font nullfont!
Missing character: There is no o in font nullfont!
Missing character: There is no n in font nullfont!
Missing character: There is no ) in font nullfont!
Missing character: There is no 3 in font nullfont!
Missing character: There is no . in font nullfont!
Missing character: There is no 6 in font nullfont!
Missing character: There is no 0 in font nullfont!
Missing character: There is no 6 in font nullfont!
Missing character: There is no 3 in font nullfont!
Missing character: There is no . in font nullfont!
Missing character: There is no 5 in font nullfont!
Missing character: There is no 7 in font nullfont!
Missing character: There is no 8 in font nullfont!
Missing character: There is no 0 in font nullfont!
Missing character: There is no . in font nullfont!
Missing character: There is no 0 in font nullfont!
Missing character: There is no 2 in font nullfont!
Missing character: There is no 8 in font nullfont!
Missing character: There is no 3 in font nullfont!
Missing character: There is no . in font nullfont!
Missing character: There is no 5 in font nullfont!
Missing character: There is no 8 in font nullfont!
Missing character: There is no 4 in font nullfont!
Missing character: There is no 3 in font nullfont!
Missing character: There is no . in font nullfont!
Missing character: There is no 6 in font nullfont!
Missing character: There is no 4 in font nullfont!
Missing character: There is no 8 in font nullfont!
Missing character: There is no - in font nullfont!
Missing character: There is no 0 in font nullfont!
Missing character: There is no . in font nullfont!
Missing character: There is no 0 in font nullfont!
Missing character: There is no 6 in font nullfont!
Missing character: There is no 4 in font nullfont!
Missing character: There is no 3 in font nullfont!
Missing character: There is no . in font nullfont!
Missing character: There is no 7 in font nullfont!
Missing character: There is no 2 in font nullfont!
Missing character: There is no 7 in font nullfont!
Missing character: There is no 3 in font nullfont!
Missing character: There is no . in font nullfont!
Missing character: There is no 6 in font nullfont!
Missing character: There is no 9 in font nullfont!
Missing character: There is no 9 in font nullfont!
Missing character: There is no 0 in font nullfont!
Missing character: There is no . in font nullfont!
Missing character: There is no 0 in font nullfont!
Missing character: There is no 2 in font nullfont!
Missing character: There is no 8 in font nullfont!
Missing character: There is no 3 in font nullfont!
Missing character: There is no . in font nullfont!
Missing character: There is no 9 in font nullfont!
Missing character: There is no 0 in font nullfont!
Missing character: There is no 1 in font nullfont!
Missing character: There is no 4 in font nullfont!
Missing character: There is no . in font nullfont!
Missing character: There is no 1 in font nullfont!
Missing character: There is no 4 in font nullfont!
Missing character: There is no 0 in font nullfont!
Missing character: There is no - in font nullfont!
Missing character: There is no 0 in font nullfont!
Missing character: There is no . in font nullfont!
Missing character: There is no 2 in font nullfont!
Missing character: There is no 4 in font nullfont!
Missing character: There is no 0 in font nullfont!
Missing character: There is no P in font nullfont!
Missing character: There is no r in font nullfont!
Missing character: There is no i in font nullfont!
Missing character: There is no v in font nullfont!
Missing character: There is no a in font nullfont!
Missing character: There is no c in font nullfont!
Missing character: There is no y in font nullfont!
Missing character: There is no ( in font nullfont!
Missing character: There is no D in font nullfont!
Missing character: There is no i in font nullfont!
Missing character: There is no s in font nullfont!
Missing character: There is no s in font nullfont!
Missing character: There is no a in font nullfont!
Missing character: There is no t in font nullfont!
Missing character: There is no i in font nullfont!
Missing character: There is no s in font nullfont!
Missing character: There is no f in font nullfont!
Missing character: There is no a in font nullfont!
Missing character: There is no c in font nullfont!
Missing character: There is no t in font nullfont!
Missing character: There is no i in font nullfont!
Missing character: There is no o in font nullfont!
Missing character: There is no n in font nullfont!
Missing character: There is no ) in font nullfont!
Missing character: There is no 4 in font nullfont!
Missing character: There is no . in font nullfont!
Missing character: There is no 3 in font nullfont!
Missing character: There is no 9 in font nullfont!
Missing character: There is no 6 in font nullfont!
Missing character: There is no 4 in font nullfont!
Missing character: There is no . in font nullfont!
Missing character: There is no 5 in font nullfont!
Missing character: There is no 4 in font nullfont!
Missing character: There is no 2 in font nullfont!
Missing character: There is no - in font nullfont!
Missing character: There is no 0 in font nullfont!
Missing character: There is no . in font nullfont!
Missing character: There is no 1 in font nullfont!
Missing character: There is no 4 in font nullfont!
Missing character: There is no 7 in font nullfont!
Missing character: There is no 4 in font nullfont!
Missing character: There is no . in font nullfont!
Missing character: There is no 2 in font nullfont!
Missing character: There is no 5 in font nullfont!
Missing character: There is no 5 in font nullfont!
Missing character: There is no 4 in font nullfont!
Missing character: There is no . in font nullfont!
Missing character: There is no 1 in font nullfont!
Missing character: There is no 4 in font nullfont!
Missing character: There is no 7 in font nullfont!
Missing character: There is no 0 in font nullfont!
Missing character: There is no . in font nullfont!
Missing character: There is no 1 in font nullfont!
Missing character: There is no 0 in font nullfont!
Missing character: There is no 8 in font nullfont!
Missing character: There is no 4 in font nullfont!
Missing character: There is no . in font nullfont!
Missing character: There is no 4 in font nullfont!
Missing character: There is no 4 in font nullfont!
Missing character: There is no 6 in font nullfont!
Missing character: There is no 4 in font nullfont!
Missing character: There is no . in font nullfont!
Missing character: There is no 2 in font nullfont!
Missing character: There is no 4 in font nullfont!
Missing character: There is no 9 in font nullfont!
Missing character: There is no 0 in font nullfont!
Missing character: There is no . in font nullfont!
Missing character: There is no 1 in font nullfont!
Missing character: There is no 9 in font nullfont!
Missing character: There is no 8 in font nullfont!
Missing character: There is no 4 in font nullfont!
Missing character: There is no . in font nullfont!
Missing character: There is no 5 in font nullfont!
Missing character: There is no 7 in font nullfont!
Missing character: There is no 5 in font nullfont!
Missing character: There is no 4 in font nullfont!
Missing character: There is no . in font nullfont!
Missing character: There is no 7 in font nullfont!
Missing character: There is no 1 in font nullfont!
Missing character: There is no 6 in font nullfont!
Missing character: There is no - in font nullfont!
Missing character: There is no 0 in font nullfont!
Missing character: There is no . in font nullfont!
Missing character: There is no 1 in font nullfont!
Missing character: There is no 4 in font nullfont!
Missing character: There is no 1 in font nullfont!
Missing character: There is no N in font nullfont!
Missing character: There is no o in font nullfont!
Missing character: There is no i in font nullfont!
Missing character: There is no s in font nullfont!
Missing character: There is no e in font nullfont!
Missing character: There is no ( in font nullfont!
Missing character: There is no H in font nullfont!
Missing character: There is no i in font nullfont!
Missing character: There is no n in font nullfont!
Missing character: There is no d in font nullfont!
Missing character: There is no e in font nullfont!
Missing character: There is no r in font nullfont!
Missing character: There is no s in font nullfont!
Missing character: There is no W in font nullfont!
Missing character: There is no o in font nullfont!
Missing character: There is no r in font nullfont!
Missing character: There is no k in font nullfont!
Missing character: There is no ) in font nullfont!
Missing character: There is no 3 in font nullfont!
Missing character: There is no . in font nullfont!
Missing character: There is no 9 in font nullfont!
Missing character: There is no 2 in font nullfont!
Missing character: There is no 9 in font nullfont!
Missing character: There is no 4 in font nullfont!
Missing character: There is no . in font nullfont!
Missing character: There is no 0 in font nullfont!
Missing character: There is no 2 in font nullfont!
Missing character: There is no 9 in font nullfont!
Missing character: There is no - in font nullfont!
Missing character: There is no 0 in font nullfont!
Missing character: There is no . in font nullfont!
Missing character: There is no 1 in font nullfont!
Missing character: There is no 0 in font nullfont!
Missing character: There is no 0 in font nullfont!
Missing character: There is no 3 in font nullfont!
Missing character: There is no . in font nullfont!
Missing character: There is no 8 in font nullfont!
Missing character: There is no 0 in font nullfont!
Missing character: There is no 5 in font nullfont!
Missing character: There is no 3 in font nullfont!
Missing character: There is no . in font nullfont!
Missing character: There is no 9 in font nullfont!
Missing character: There is no 2 in font nullfont!
Missing character: There is no 3 in font nullfont!
Missing character: There is no - in font nullfont!
Missing character: There is no 0 in font nullfont!
Missing character: There is no . in font nullfont!
Missing character: There is no 1 in font nullfont!
Missing character: There is no 1 in font nullfont!
Missing character: There is no 7 in font nullfont!
Missing character: There is no 3 in font nullfont!
Missing character: There is no . in font nullfont!
Missing character: There is no 9 in font nullfont!
Missing character: There is no 8 in font nullfont!
Missing character: There is no 4 in font nullfont!
Missing character: There is no 3 in font nullfont!
Missing character: There is no . in font nullfont!
Missing character: There is no 8 in font nullfont!
Missing character: There is no 9 in font nullfont!
Missing character: There is no 1 in font nullfont!
Missing character: There is no 0 in font nullfont!
Missing character: There is no . in font nullfont!
Missing character: There is no 0 in font nullfont!
Missing character: There is no 9 in font nullfont!
Missing character: There is no 2 in font nullfont!
Missing character: There is no 4 in font nullfont!
Missing character: There is no . in font nullfont!
Missing character: There is no 2 in font nullfont!
Missing character: There is no 5 in font nullfont!
Missing character: There is no 4 in font nullfont!
Missing character: There is no 4 in font nullfont!
Missing character: There is no . in font nullfont!
Missing character: There is no 3 in font nullfont!
Missing character: There is no 6 in font nullfont!
Missing character: There is no 9 in font nullfont!
Missing character: There is no - in font nullfont!
Missing character: There is no 0 in font nullfont!
Missing character: There is no . in font nullfont!
Missing character: There is no 1 in font nullfont!
Missing character: There is no 1 in font nullfont!
Missing character: There is no 5 in font nullfont!
! Undefined control sequence.
<recently read> \midrule 
                         
l.20 \midrule
             
The control sequence at the end of the top line
of your error message was never \def'ed. If you have
misspelled it (e.g., `\hobx'), type `I' and the correct
spelling (e.g., `I\hbox'). Otherwise just continue,
and I'll forget about whatever was undefined.

Missing character: There is no O in font nullfont!
Missing character: There is no b in font nullfont!
Missing character: There is no s in font nullfont!
Missing character: There is no e in font nullfont!
Missing character: There is no r in font nullfont!
Missing character: There is no v in font nullfont!
Missing character: There is no a in font nullfont!
Missing character: There is no t in font nullfont!
Missing character: There is no i in font nullfont!
Missing character: There is no o in font nullfont!
Missing character: There is no n in font nullfont!
Missing character: There is no s in font nullfont!
Missing character: There is no 5 in font nullfont!
Missing character: There is no 3 in font nullfont!
Missing character: There is no 6 in font nullfont!
Missing character: There is no 5 in font nullfont!
Missing character: There is no 2 in font nullfont!
Missing character: There is no 8 in font nullfont!
Missing character: There is no 5 in font nullfont!
Missing character: There is no 1 in font nullfont!
Missing character: There is no 4 in font nullfont!
Missing character: There is no 4 in font nullfont!
Missing character: There is no 8 in font nullfont!
Missing character: There is no 5 in font nullfont!
! Undefined control sequence.
<recently read> \bottomrule 
                            
l.22 \bottomrule
                
The control sequence at the end of the top line
of your error message was never \def'ed. If you have
misspelled it (e.g., `\hobx'), type `I' and the correct
spelling (e.g., `I\hbox'). Otherwise just continue,
and I'll forget about whatever was undefined.


! LaTeX Error: The font size command \normalsize is not defined:
               there is probably something wrong with the class file.

See the LaTeX manual or LaTeX Companion for explanation.
Type  H <return>  for immediate help.
 ...                                              
                                                  
l.24 \end{document}
                   
Your command was ignored.
Type  I <command> <return>  to replace it with another command,
or  <return>  to continue without it.

[1{C:/Users/J.PalaciosTemprano/AppData/Local/MiKTeX/2.9/pdftex/config/pdftex.ma
p}] (diff.aux) ) 
Here is how much of TeX's memory you used:
 20 strings out of 492945
 257 string characters out of 3120481
 63631 words of memory out of 3000000
 4012 multiletter control sequences out of 15000+200000
 3640 words of font info for 14 fonts, out of 3000000 for 9000
 1141 hyphenation exceptions out of 8191
 19i,8n,12p,245b,109s stack positions out of 5000i,500n,10000p,200000b,50000s
<C:/Users/J.PalaciosTemprano/AppData/Local/Programs/MiKTeX 2.9/
fonts/type1/public/amsfonts/cm/cmsy7.pfb>
Output written on diff.pdf (1 page, 8628 bytes).
PDF statistics:
 10 PDF objects out of 1000 (max. 8388607)
 0 named destinations out of 1000 (max. 500000)
 1 words of extra memory for PDF output out of 10000 (max. 10000000)
