# Supplementary material for: Moving to productivity: The benefits of healthy buildings
Source: PLoS One. 2020 Aug 6;15(8):e0236029. doi: 10.1371/journal.pone.0236029 (PMC7410200; doi:10.1371/journal.pone.0236029)
Supplement: S2 File — (ZIP) [file pone.0236029.s003.zip › 03_tables/basic_did_v4.tex]

{
\def\sym#1{\ifmmode^{#1}\else\(^{#1}\)\fi}
\begin{tabular*}{\textwidth}{@{\hskip\tabcolsep\extracolsep\fill}l*{7}{c}}
    \toprule
    & & (1) & (2) & (3) & (4) & (5) & (6)  \\  
    & & Full & &  & Age  & Age & Age  \\  
    & & Sample & Men & Women &  Below 31 &  30-50 &  Above 50 \\ 
    \midrule
    \emph{Indoor Environmental Conditions} & & & & & & & \\
\qquad Air Quality & Dissatisfaction &  -1.443\sym{***} &  -1.622\sym{***}&      -1.545\sym{***}&      -1.766\sym{**} &      -1.439\sym{***}&      -1.677\sym{***}\\
            &        &  (0.163)  &  (0.256)         &     (0.229)         &     (0.627)         &     (0.280)         &     (0.231)         \\
 & Hinders Work &   -1.091\sym{***}  &   -1.077\sym{***}&      -1.322\sym{***}&      -1.615\sym{***}&      -1.516\sym{***}&      -1.125\sym{***}\\
                 &   &  (0.149)  &  (0.232)         &     (0.198)         &     (0.432)         &     (0.267)         &     (0.215)         \\
\qquad Temperature Quality & Dissatisfaction &  -0.593\sym{**} &   -1.070\sym{***}&      -0.437         &      -0.794         &      -0.707\sym{*}  &      -0.698\sym{**} \\
                 &   &   (0.195)  &  (0.263)         &     (0.272)         &     (0.737)         &     (0.302)         &     (0.267)         \\
 & Hinders Work & -0.529\sym{**}  & -1.056\sym{***}&      -0.359         &      -1.041         &      -0.624         &      -0.741\sym{**} \\
                    & & (0.182)  &   (0.260)         &     (0.233)         &     (0.608)         &     (0.339)         &     (0.231)         \\
\qquad Light Quality & Dissatisfaction &  -0.503\sym{**}  &  -0.607\sym{**} &      -0.720\sym{**} &      -0.871         &      -0.038         &      -0.871\sym{***}\\
             &     &  (0.157)   &     (0.191)         &     (0.223)         &     (0.530)         &     (0.228)         &     (0.184)         \\
& Hinders Work  &  -0.435\sym{**}  &   -0.473\sym{*}  &      -0.695\sym{***}&      -1.531\sym{**} &      -0.172         &      -0.677\sym{***}\\
                  &  &  (0.150)  &  (0.190)         &     (0.207)         &     (0.480)         &     (0.208)         &     (0.192)         \\
\qquad Views & Dissatisfaction & -0.338\sym{*} &    -0.560\sym{**} &      -0.544\sym{**} &      -1.454\sym{*}  &      -0.233         &      -0.478\sym{*}  \\
& &  (0.146)   &  (0.212)         &     (0.196)         &     (0.601)         &     (0.180)         &     (0.192)         \\
\qquad Noise & Dissatisfaction &   0.211  &   0.014         &       0.097         &       1.006\sym{*}  &      -0.104         &       0.006         \\
&     &  (0.158)  &  (0.216)         &     (0.196)         &     (0.486)         &     (0.229)         &     (0.206)         \\
& Hinders Work &     0.069   &   -0.155         &       0.065         &       1.130\sym{**} &      -0.127         &      -0.208         \\
    &             & (0.148)    &     (0.199)         &     (0.191)         &     (0.396)         &     (0.219)         &     (0.199)         \\
\qquad    Privacy & Dissatisfaction &  -0.024 &   -0.318         &      -0.014         &       0.470         &      -0.158         &      -0.397         \\
    &       & (0.171)         &     (0.230)         &     (0.245)         &     (0.645)         &     (0.263)         &     (0.239)         \\
\emph{Health Indicator} & & & & & & & \\
\qquad Sick Building Syndrome & Dummy (1=Yes) &  -0.216\sym{***}  &  -0.277\sym{***}&      -0.223\sym{**} &      -0.355         &      -0.216\sym{*}  &      -0.255\sym{**} \\
     &         &   (0.056)     &     (0.075)         &     (0.078)         &     (0.223)         &     (0.085)         &     (0.078)         \\
 \addlinespace
Wave-Fixed Effects & & YES & YES & YES & YES & YES & YES \\
Individual-Fixed Effects &  & YES & YES & YES & YES & YES & YES \\
Controls & & YES & YES & YES & YES & YES & YES \\
\bottomrule
\end{tabular*}
}
